# Supplementary material for: Hexaaqua­magnesium bis­(3-carb­oxy-4-hy­droxy­benzene­sulfonate) dihydrate
Source: Acta Crystallogr Sect E Struct Rep Online. 2011 Aug 6;67(Pt 9):m1194. doi: 10.1107/S1600536811030777 (PMC3200685; doi:10.1107/S1600536811030777)
Supplement: Supplementary file 1 [file e-67-m1194-sup1.cif]

##############################################################################
#                                                                            #
# This CIF contains the data in a paper accepted for publication in          #
# Acta Crystallographica Section E. It conforms to the requirements of       #
# Notes for Authors for Acta Crystallographica Section E, and has been       #
# peer reviewed under the auspices of the IUCr Commission on Journals.       #
#                                                                            #
# Full details of the Crystallographic Information File format               #
# are given in the paper "The Crystallographic Information File (CIF):       #
# a New Standard Archive File for Crystallography" by S. R. Hall, F. H.      #
# Allen and I. D. Brown [Acta Cryst. (1991), A47, 655-685].                  #
#                                                                            #
# The current version of the core CIF dictionary is obtainable from          #
# ftp://ftp.iucr.org/pub/cif_core.dic.                                       #
#                                                                            #
# Software is freely available for graphical display of the structure(s)     #
# in this CIF. For information consult the CIF software page                 #
# http://www.iucr.org/resources/cif/software.                                #
#                                                                            #
# This file may be used for bona fide research purposes within the           #
# scientific community so long as proper attribution is given to the journal # 
# article from which it was obtained.                                        #
#                                                                            #
##############################################################################
data_global
_audit_creation_method     ' SHELXL97 (Sheldrick, 2008)'
_journal_date_recd_electronic     2011-07-24
_journal_date_accepted     2011-07-31
_journal_name_full     'Acta Crystallographica, Section E'
_journal_year     2011
_journal_volume     67
_journal_issue      9
_journal_page_first     m1194
_journal_page_last     m1194
_journal_paper_category     QM
_journal_coeditor_code     TK2770
_publ_contact_author_name     'Dr Graham Smith'
_publ_contact_author_address
;
    Faculty of Science and Technology
    Queensland University of Technology
    GPO Box 2434, Brisbane, Qld 4001, Australia
;
_publ_contact_author_email     ' g.smith@qut.edu.au '
_publ_contact_author_fax     ' 61 7 3138 1804 '
_publ_contact_author_phone     ' 61 7 3300 2667 '
_publ_section_title
;
Hexaaquamagnesium bis(3-carboxy-4-hydroxybenzenesulfonate) dihydrate
;
loop_
    _publ_author_name
    _publ_author_address
    'Graham Smith'
;
  Faculty of Science and Technology
  Queensland University of Technology
  GPO Box 2434, Brisbane, Queensland 4001, Australia
;
    ' Urs D. Wermuth '
;
  Faculty of Science and Technology
  Queensland University of Technology
  GPO Box 2434, Brisbane, Queensland 4001, Australia
;
    ' Michael L. Williams'
;
  School of Biomolecular and Physical Sciences
  Griffith University
  Nathan, Queensland 4111, Australia
;
data_I
_audit_creation_method     SHELXL-97
_chemical_name_systematic
;
Hexaaquamagnesium bis(3-carboxy-4-hydroxybenzenesulfonate) dihydrate
;
_chemical_name_common     'hexaaquamagnesium 5-sulfosalicylate dihydrate'
_chemical_formula_moiety     'H12 Mg O6 2+, 2(C7 H5 O6 S -), 2(H2 O)'
_chemical_formula_sum     'C14 H26 Mg O20 S2'
_chemical_formula_iupac     '[Mg (H2 O)6] (C7 H5 O6 S)2, 2H2 O'
_chemical_formula_weight     602.78
_chemical_melting_point     ?
_symmetry_cell_setting     triclinic
_symmetry_space_group_name_H-M     'P -1'
_symmetry_space_group_name_Hall     '-P 1'
loop_
    _symmetry_equiv_pos_as_xyz
    'x, y, z'
    '-x, -y, -z'
_cell_length_a     6.8694(4)
_cell_length_b     6.9069(4)
_cell_length_c     14.3950(8)
_cell_angle_alpha     77.472(5)
_cell_angle_beta     78.120(4)
_cell_angle_gamma     70.131(5)
_cell_volume     620.51(6)
_cell_formula_units_Z     1
_cell_measurement_reflns_used     4714
_cell_measurement_theta_min     3.17
_cell_measurement_theta_max     28.88
_cell_measurement_temperature     200(2)
_exptl_crystal_description     'prism'
_exptl_crystal_colour     'colourless'
_exptl_crystal_size_max     0.40
_exptl_crystal_size_mid     0.12
_exptl_crystal_size_min     0.10
_exptl_crystal_density_diffrn     1.613
_exptl_crystal_density_meas     ?
_exptl_crystal_density_method     'not measured'
_exptl_crystal_F_000     314
_exptl_absorpt_coefficient_mu     0.331
_exptl_absorpt_correction_type     multi-scan
_exptl_absorpt_process_details     '(CrysAlis PRO; Oxford Diffraction, 2010)'
_exptl_absorpt_correction_T_min     0.96
_exptl_absorpt_correction_T_max     0.99
_exptl_special_details     ?
_diffrn_ambient_temperature     200(2)
_diffrn_radiation_type     MoK\a
_diffrn_radiation_wavelength     0.71073
_diffrn_radiation_source     'Enhance (Mo) X-ray source'
_diffrn_radiation_monochromator     graphite
_diffrn_measurement_device_type     'Oxford Diffraction Gemini-S CCD-detector'
_diffrn_measurement_method     \w
_diffrn_detector_area_resol_mean     ?
_diffrn_reflns_number     8134
_diffrn_reflns_av_R_equivalents     0.0226
_diffrn_reflns_av_sigmaI/netI     0.0287
_diffrn_reflns_theta_min     3.18
_diffrn_reflns_theta_max     28.83
_diffrn_reflns_theta_full     26.00
_diffrn_measured_fraction_theta_max     0.886
_diffrn_measured_fraction_theta_full     0.999
_diffrn_reflns_limit_h_min     -9
_diffrn_reflns_limit_h_max     9
_diffrn_reflns_limit_k_min     -9
_diffrn_reflns_limit_k_max     8
_diffrn_reflns_limit_l_min     -19
_diffrn_reflns_limit_l_max     18
_diffrn_standards_number     0
_diffrn_standards_interval_count     .
_diffrn_standards_interval_time     .
_diffrn_standards_decay_%     ?
_refine_special_details
;
Refinement of <i>F</i>^2^ against ALL reflections. The weighted <i>R</i>-factor
<i>wR</i> and goodness of fit <i>S</i> are based on <i>F</i>^2^, conventional
<i>R</i>-factors <i>R</i> are based on <i>F</i>, with <i>F</i> set to zero for
negative <i>F</i>^2^. The threshold expression of <i>F</i>^2^ >
\s(<i>F</i>^2^) is used only for calculating <i>R</i>-factors(gt) <i>etc</i>.
and is not relevant to the choice of reflections for refinement.
<i>R</i>-factors based on <i>F</i>^2^ are statistically about twice as large
as those based on <i>F</i>, and <i>R</i>- factors based on ALL data will be
even larger.
;
_reflns_number_total     2899
_reflns_number_gt     2553
_reflns_threshold_expression     I>2\s(I)
_refine_ls_structure_factor_coef     Fsqd
_refine_ls_matrix_type     full
_refine_ls_R_factor_all     0.0392
_refine_ls_R_factor_gt     0.0323
_refine_ls_wR_factor_gt     0.0817
_refine_ls_wR_factor_ref     0.0857
_refine_ls_goodness_of_fit_ref     1.140
_refine_ls_restrained_S_all     1.140
_refine_ls_number_reflns     2899
_refine_ls_number_parameters     209
_refine_ls_number_restraints     0
_refine_ls_hydrogen_treatment     mixed
_refine_ls_weighting_scheme     calc
_refine_ls_weighting_details
          'calc w=1/[\s^2^(Fo^2^)+(0.0388P)^2^+0.100P] where P=(Fo^2^+2Fc^2^)/3'
_atom_sites_solution_hydrogens     geom
_atom_sites_solution_primary     direct
_atom_sites_solution_secondary     difmap
_refine_ls_shift/su_max     0.001
_refine_ls_shift/su_mean     0.000
_refine_diff_density_max     0.344
_refine_diff_density_min     -0.425
_refine_ls_extinction_method     none
_refine_ls_extinction_coef     ?
loop_
    _atom_type_symbol
    _atom_type_description
    _atom_type_scat_dispersion_real
    _atom_type_scat_dispersion_imag
    _atom_type_scat_source
    'C' 'C' 0.0033 0.0016
                         'International Tables Vol C Tables 4.2.6.8 and 6.1.1.4'
    'H' 'H' 0.0000 0.0000
                         'International Tables Vol C Tables 4.2.6.8 and 6.1.1.4'
    'O' 'O' 0.0106 0.0060
                         'International Tables Vol C Tables 4.2.6.8 and 6.1.1.4'
    'Mg' 'Mg' 0.0486 0.0363
                         'International Tables Vol C Tables 4.2.6.8 and 6.1.1.4'
    'S' 'S' 0.1246 0.1234
                         'International Tables Vol C Tables 4.2.6.8 and 6.1.1.4'
_computing_data_collection     'CrysAlis PRO (Oxford Diffraction, 2010)'
_computing_cell_refinement     'CrysAlis PRO (Oxford Diffraction, 2010)'
_computing_data_reduction     'CrysAlis PRO (Oxford Diffraction, 2010)'
_computing_structure_solution     'SIR92 (Altomare <i>et al.</i>, 1994)'
_computing_structure_refinement
                      'SHELXL97 (Sheldrick, 2008) within WinGX (Farrugia, 1999)'
_computing_molecular_graphics     'PLATON (Spek, 2009)'
_computing_publication_material     'PLATON (Spek, 2009)'
loop_
    _atom_site_type_symbol
    _atom_site_label
    _atom_site_fract_x
    _atom_site_fract_y
    _atom_site_fract_z
    _atom_site_U_iso_or_equiv
    _atom_site_thermal_displace_type
    _atom_site_calc_flag
    _atom_site_refinement_flags
    _atom_site_occupancy
    S S5 0.32291(6) 0.27288(6) 0.24107(3) 0.02050(10)
                                                    Uani . . 1.000
    O O2 -0.30636(17) 0.30257(19) 0.58938(9) 0.0293(4) Uani . . 1.000
    O O11 0.33290(17) 0.10533(19) 0.60809(9) 0.0282(4) Uani . . 1.000
    O O12 0.00797(17) 0.16915(18) 0.68922(8) 0.0285(3) Uani . . 1.000
    O O51 0.21125(18) 0.34405(17) 0.15798(8) 0.0282(3) Uani . . 1.000
    O O52 0.4428(2) 0.4036(2) 0.24880(9) 0.0358(4) Uani . . 1.000
    O O53 0.45513(17) 0.05481(18) 0.24189(8) 0.0288(3) Uani . . 1.000
    C C1 0.0565(2) 0.2280(2) 0.51806(10) 0.0168(4) Uani . . 1.000
    C C2 -0.1584(2) 0.2911(2) 0.51141(11) 0.0198(4) Uani . . 1.000
    C C3 -0.2240(2) 0.3455(2) 0.42131(12) 0.0235(5) Uani . . 1.000
    C C4 -0.0799(2) 0.3391(2) 0.33881(11) 0.0223(4) Uani . . 1.000
    C C5 0.1338(2) 0.2784(2) 0.34503(11) 0.0182(4) Uani . . 1.000
    C C6 0.2005(2) 0.2238(2) 0.43408(11) 0.0176(4) Uani . . 1.000
    C C11 0.1284(2) 0.1655(2) 0.61309(11) 0.0193(4) Uani . . 1.000
    Mg Mg1 0.00000 0.00000 0.00000 0.0200(2) Uani . . 1.000
    O O1W 0.0127(2) 0.0693(2) 0.12890(9) 0.0323(4) Uani . . 1.000
    O O2W 0.3193(2) -0.1459(2) -0.01676(11) 0.0338(4) Uani . . 1.000
    O O3W 0.0515(2) 0.27534(19) -0.06749(9) 0.0307(4) Uani . . 1.000
    O O4W 0.5409(2) 0.7353(2) 0.13401(10) 0.0313(4) Uani . . 1.000
    H H2 -0.244(3) 0.264(3) 0.6383(17) 0.045(6) Uiso . . 1.000
    H H3 -0.36580 0.38640 0.41680 0.0280 Uiso calc R 1.000
    H H4 -0.12490 0.37510 0.27890 0.0270 Uiso calc R 1.000
    H H6 0.34260 0.18390 0.43800 0.0210 Uiso calc R 1.000
    H H11 0.369(4) 0.070(3) 0.6595(18) 0.049(7) Uiso . . 1.000
    H H11W -0.002(3) -0.002(3) 0.1845(18) 0.049(6) Uiso . . 1.000
    H H12W 0.067(4) 0.155(4) 0.1343(17) 0.050(7) Uiso . . 1.000
    H H21W 0.395(4) -0.180(4) 0.025(2) 0.061(8) Uiso . . 1.000
    H H22W 0.383(5) -0.180(4) -0.068(2) 0.083(10) Uiso . . 1.000
    H H31W -0.028(4) 0.370(4) -0.0898(17) 0.044(7) Uiso . . 1.000
    H H32W 0.177(4) 0.293(4) -0.0885(17) 0.055(7) Uiso . . 1.000
    H H41W 0.490(4) 0.826(4) 0.1655(18) 0.058(8) Uiso . . 1.000
    H H42W 0.514(4) 0.631(4) 0.1686(18) 0.055(7) Uiso . . 1.000
loop_
    _atom_site_aniso_label
    _atom_site_aniso_U_11
    _atom_site_aniso_U_22
    _atom_site_aniso_U_33
    _atom_site_aniso_U_12
    _atom_site_aniso_U_13
    _atom_site_aniso_U_23
    S5 0.0224(2) 0.0251(2) 0.0139(2) -0.0083(2) -0.00340(10)
                                                           -0.00090(10)
    O2 0.0175(6) 0.0402(7) 0.0254(7) -0.0054(5) 0.0016(5) -0.0055(5)
    O11 0.0199(6) 0.0418(7) 0.0185(6) -0.0022(5) -0.0075(5) -0.0035(5)
    O12 0.0263(6) 0.0358(6) 0.0176(6) -0.0060(5) -0.0002(5) -0.0007(5)
    O51 0.0354(6) 0.0288(6) 0.0177(6) -0.0063(5) -0.0106(5) 0.0022(4)
    O52 0.0433(7) 0.0494(8) 0.0254(6) -0.0322(6) -0.0010(6) -0.0027(5)
    O53 0.0267(6) 0.0321(6) 0.0212(6) 0.0025(5) -0.0061(5) -0.0074(5)
    C1 0.0171(7) 0.0134(6) 0.0189(7) -0.0034(5) -0.0042(6) -0.0014(5)
    C2 0.0177(7) 0.0166(7) 0.0237(8) -0.0040(6) -0.0007(6) -0.0048(6)
    C3 0.0154(7) 0.0246(8) 0.0301(9) -0.0028(6) -0.0067(6) -0.0058(6)
    C4 0.0218(7) 0.0224(7) 0.0223(8) -0.0029(6) -0.0105(6) -0.0025(6)
    C5 0.0192(7) 0.0174(7) 0.0173(7) -0.0052(6) -0.0030(6) -0.0017(5)
    C6 0.0152(7) 0.0177(7) 0.0192(7) -0.0038(5) -0.0044(6) -0.0016(5)
    C11 0.0206(7) 0.0168(7) 0.0190(7) -0.0033(6) -0.0036(6) -0.0029(6)
    Mg1 0.0227(4) 0.0233(4) 0.0142(4) -0.0084(3) -0.0045(3) 0.0007(3)
    O1W 0.0492(8) 0.0395(7) 0.0156(6) -0.0245(6) -0.0067(5) -0.0005(5)
    O2W 0.0254(6) 0.0455(8) 0.0245(7) -0.0053(6) -0.0017(6) -0.0042(6)
    O3W 0.0247(6) 0.0250(6) 0.0371(7) -0.0078(5) -0.0063(6) 0.0079(5)
    O4W 0.0300(7) 0.0287(7) 0.0357(7) -0.0114(6) -0.0048(6) -0.0022(6)
_geom_special_details
;
Bond distances, angles <i>etc</i>. have been calculated using the rounded
fractional coordinates. All su's are estimated from the variances of the
(full) variance-covariance matrix. The cell e.s.d.'s are taken into account in
the estimation of distances, angles and torsion angles
;
loop_
    _geom_bond_atom_site_label_1
    _geom_bond_atom_site_label_2
    _geom_bond_site_symmetry_1
    _geom_bond_site_symmetry_2
    _geom_bond_distance
    _geom_bond_publ_flag
    S5 O51 . . 1.4584(15) no
    S5 O52 . . 1.4466(17) no
    S5 O53 . . 1.4699(15) no
    S5 C5 . . 1.7661(19) no
    Mg1 O1W . . 2.0396(17) no
    Mg1 O2W . . 2.0664(19) no
    Mg1 O3W . . 2.0494(17) no
    Mg1 O1W . 2_555 2.0396(17) no
    Mg1 O2W . 2_555 2.0664(19) no
    Mg1 O3W . 2_555 2.0494(17) no
    O2 C2 . . 1.347(2) no
    O11 C11 . . 1.314(2) no
    O12 C11 . . 1.229(2) no
    O2 H2 . . 0.85(2) no
    O11 H11 . . 0.79(3) no
    O1W H11W . . 0.85(2) no
    O1W H12W . . 0.82(3) no
    O2W H21W . . 0.82(3) no
    O2W H22W . . 0.82(3) no
    O3W H32W . . 0.89(3) no
    O3W H31W . . 0.75(3) no
    O4W H42W . . 0.84(3) no
    O4W H41W . . 0.79(3) no
    C1 C11 . . 1.476(2) no
    C1 C6 . . 1.394(2) no
    C1 C2 . . 1.408(2) no
    C2 C3 . . 1.393(2) no
    C3 C4 . . 1.379(2) no
    C4 C5 . . 1.399(2) no
    C5 C6 . . 1.382(2) no
    C3 H3 . . 0.9300 no
    C4 H4 . . 0.9300 no
    C6 H6 . . 0.9300 no
loop_
    _geom_contact_atom_site_label_1
    _geom_contact_atom_site_label_2
    _geom_contact_distance
    _geom_contact_site_symmetry_1
    _geom_contact_site_symmetry_2
    _geom_contact_publ_flag
    S5 H12W 2.96(3) . . no
    S5 H42W 3.08(3) . . no
    S5 H11 2.92(2) . 2_656 no
    S5 H22W 2.91(3) . 2_655 no
    O1W O2W 2.907(3) . . no
    O1W O3W 2.879(2) . . no
    O1W O51 2.824(2) . . no
    O1W O12 2.779(2) . 2_556 no
    O1W O2W 2.900(3) . 2_555 no
    O1W O3W 2.903(2) . 2_555 no
    O2 C3 3.324(3) . 2_466 no
    O2 O11 3.151(3) . 1_455 no
    O2 O12 2.632(2) . . no
    O2 O52 3.207(3) . 2_566 no
    O2W O3W 2.926(3) . 2_555 no
    O2W O1W 2.907(3) . . no
    O2W O3W 2.894(2) . . no
    O2W O1W 2.900(3) . 2_555 no
    O2W O4W 2.728(3) . 1_545 no
    O3W O2W 2.894(2) . . no
    O3W O1W 2.879(2) . . no
    O3W O51 2.850(2) . 2_565 no
    O3W O1W 2.903(2) . 2_555 no
    O3W O2W 2.926(3) . 2_555 no
    O3W O4W 2.748(3) . 2_665 no
    O4W O2W 2.728(3) . 1_565 no
    O4W O53 2.803(2) . 1_565 no
    O4W O52 2.717(2) . . no
    O4W O3W 2.748(3) . 2_665 no
    O11 O2 3.151(3) . 1_655 no
    O11 O53 2.678(2) . 2_656 no
    O11 C6 3.264(3) . 2_656 no
    O12 O1W 2.779(2) . 2_556 no
    O12 O2 2.632(2) . . no
    O51 O1W 2.824(2) . . no
    O51 O3W 2.850(2) . 2_565 no
    O52 O4W 2.717(2) . . no
    O52 O2 3.207(3) . 2_566 no
    O53 O4W 2.803(2) . 1_545 no
    O53 O11 2.678(2) . 2_656 no
    O1W H21W 2.92(3) . . no
    O1W H22W 2.83(4) . 2_555 no
    O2 H3 2.5300 . 2_466 no
    O2W H32W 2.87(3) . . no
    O3W H12W 2.86(2) . . no
    O4W H32W 1.87(3) . 2_665 no
    O4W H21W 1.91(3) . 1_565 no
    O11 H6 2.3800 . . no
    O11 H6 2.5200 . 2_656 no
    O12 H11W 1.93(2) . 2_556 no
    O12 H2 1.87(2) . . no
    O51 H4 2.5600 . . no
    O51 H31W 2.10(3) . 2_565 no
    O51 H22W 2.78(3) . 2_655 no
    O51 H12W 2.00(3) . . no
    O52 H6 2.8900 . . no
    O52 H2 2.89(2) . 2_566 no
    O52 H42W 1.88(3) . . no
    O53 H11 1.92(3) . 2_656 no
    O53 H22W 2.61(3) . 2_655 no
    O53 H41W 2.04(3) . 1_545 no
    C1 C2 3.515(3) . 2_556 no
    C1 C1 3.511(3) . 2_566 no
    C1 C2 3.543(3) . 2_566 no
    C2 C1 3.543(3) . 2_566 no
    C2 C6 3.570(3) . 2_556 no
    C2 C6 3.509(3) . 2_566 no
    C2 C1 3.515(3) . 2_556 no
    C3 C11 3.568(3) . 2_566 no
    C3 C11 3.490(3) . 2_556 no
    C3 O2 3.324(3) . 2_466 no
    C4 C11 3.529(3) . 2_566 no
    C4 C11 3.519(3) . 2_556 no
    C6 C2 3.570(3) . 2_556 no
    C6 C2 3.509(3) . 2_566 no
    C6 O11 3.264(3) . 2_656 no
    C11 C4 3.529(3) . 2_566 no
    C11 C3 3.490(3) . 2_556 no
    C11 C3 3.568(3) . 2_566 no
    C11 C4 3.519(3) . 2_556 no
    C11 H2 2.38(2) . . no
loop_
    _geom_angle_atom_site_label_1
    _geom_angle_atom_site_label_2
    _geom_angle_atom_site_label_3
    _geom_angle_site_symmetry_1
    _geom_angle_site_symmetry_2
    _geom_angle_site_symmetry_3
    _geom_angle
    _geom_angle_publ_flag
    O51 S5 O52 . . . 114.10(7) no
    O51 S5 O53 . . . 110.20(7) no
    O51 S5 C5 . . . 107.36(7) no
    O52 S5 O53 . . . 111.08(8) no
    O52 S5 C5 . . . 106.81(7) no
    O53 S5 C5 . . . 106.91(7) no
    O2W Mg1 O3W . . 2_555 90.64(6) no
    O1W Mg1 O3W 2_555 . . 90.48(5) no
    O2W Mg1 O3W 2_555 . . 90.64(6) no
    O3W Mg1 O3W . . 2_555 180.00 no
    O1W Mg1 O2W 2_555 . 2_555 90.12(6) no
    O1W Mg1 O3W 2_555 . 2_555 89.53(5) no
    O2W Mg1 O3W 2_555 . 2_555 89.36(6) no
    O1W Mg1 O2W 2_555 . . 89.88(6) no
    O1W Mg1 O2W . . . 90.12(6) no
    O1W Mg1 O3W . . . 89.53(5) no
    O1W Mg1 O1W . . 2_555 180.00 no
    O1W Mg1 O2W . . 2_555 89.88(6) no
    O1W Mg1 O3W . . 2_555 90.48(5) no
    O2W Mg1 O3W . . . 89.36(6) no
    O2W Mg1 O2W . . 2_555 180.00 no
    C2 O2 H2 . . . 107.2(15) no
    C11 O11 H11 . . . 112(2) no
    Mg1 O1W H11W . . . 128.1(14) no
    Mg1 O1W H12W . . . 123.6(17) no
    H11W O1W H12W . . . 106(2) no
    Mg1 O2W H22W . . . 121(2) no
    Mg1 O2W H21W . . . 126.5(19) no
    H21W O2W H22W . . . 113(3) no
    Mg1 O3W H32W . . . 125.3(17) no
    Mg1 O3W H31W . . . 126(2) no
    H31W O3W H32W . . . 107(3) no
    H41W O4W H42W . . . 105(3) no
    C2 C1 C11 . . . 120.22(13) no
    C6 C1 C11 . . . 120.43(13) no
    C2 C1 C6 . . . 119.35(13) no
    O2 C2 C1 . . . 122.58(14) no
    C1 C2 C3 . . . 119.67(14) no
    O2 C2 C3 . . . 117.75(13) no
    C2 C3 C4 . . . 120.41(14) no
    C3 C4 C5 . . . 120.14(14) no
    C4 C5 C6 . . . 119.90(14) no
    S5 C5 C6 . . . 118.58(11) no
    S5 C5 C4 . . . 121.52(12) no
    C1 C6 C5 . . . 120.53(14) no
    O11 C11 O12 . . . 123.56(14) no
    O11 C11 C1 . . . 113.42(13) no
    O12 C11 C1 . . . 123.02(14) no
    C2 C3 H3 . . . 120.00 no
    C4 C3 H3 . . . 120.00 no
    C3 C4 H4 . . . 120.00 no
    C5 C4 H4 . . . 120.00 no
    C1 C6 H6 . . . 120.00 no
    C5 C6 H6 . . . 120.00 no
loop_
    _geom_torsion_atom_site_label_1
    _geom_torsion_atom_site_label_2
    _geom_torsion_atom_site_label_3
    _geom_torsion_atom_site_label_4
    _geom_torsion_site_symmetry_1
    _geom_torsion_site_symmetry_2
    _geom_torsion_site_symmetry_3
    _geom_torsion_site_symmetry_4
    _geom_torsion
    _geom_torsion_publ_flag
    O51 S5 C5 C4 . . . . 1.22(13) no
    O51 S5 C5 C6 . . . . -177.90(11) no
    O52 S5 C5 C4 . . . . 124.00(12) no
    O52 S5 C5 C6 . . . . -55.12(13) no
    O53 S5 C5 C4 . . . . -117.02(12) no
    O53 S5 C5 C6 . . . . 63.86(13) no
    C6 C1 C2 O2 . . . . -178.76(13) no
    C6 C1 C2 C3 . . . . 0.9(2) no
    C11 C1 C2 O2 . . . . 1.7(2) no
    C11 C1 C2 C3 . . . . -178.65(12) no
    C2 C1 C6 C5 . . . . -0.8(2) no
    C11 C1 C6 C5 . . . . 178.75(12) no
    C2 C1 C11 O11 . . . . 178.30(13) no
    C2 C1 C11 O12 . . . . -1.5(2) no
    C6 C1 C11 O11 . . . . -1.25(19) no
    C6 C1 C11 O12 . . . . 178.95(13) no
    O2 C2 C3 C4 . . . . 179.28(13) no
    C1 C2 C3 C4 . . . . -0.4(2) no
    C2 C3 C4 C5 . . . . -0.2(2) no
    C3 C4 C5 S5 . . . . -178.80(11) no
    C3 C4 C5 C6 . . . . 0.3(2) no
    S5 C5 C6 C1 . . . . 179.34(10) no
    C4 C5 C6 C1 . . . . 0.2(2) no
loop_
    _geom_hbond_atom_site_label_D
    _geom_hbond_atom_site_label_H
    _geom_hbond_atom_site_label_A
    _geom_hbond_site_symmetry_A
    _geom_hbond_distance_DH
    _geom_hbond_distance_HA
    _geom_hbond_distance_DA
    _geom_hbond_angle_DHA
    _geom_hbond_publ_flag
    O2 H2 O12 . 0.85(2) 1.87(2) 2.632(2) 149(2) yes
    O11 H11 O53 2_656 0.79(3) 1.92(3) 2.678(2) 161(3) yes
    O1W H11W O12 2_556 0.85(2) 1.93(2) 2.779(2) 175(2) yes
    O1W H12W O51 . 0.82(3) 2.00(3) 2.824(2) 175(2) yes
    O2W H21W O4W 1_545 0.82(3) 1.91(3) 2.728(3) 173(3) yes
    O3W H31W O51 2_565 0.75(3) 2.10(3) 2.850(2) 171(3) yes
    O3W H32W O4W 2_665 0.89(3) 1.87(3) 2.748(3) 167(2) yes
    O4W H41W O53 1_565 0.79(3) 2.04(3) 2.803(2) 162(3) yes
    O4W H42W O52 . 0.84(3) 1.88(3) 2.717(2) 178(3) yes
    C3 H3 O2 2_466 0.93 2.53 3.324(3) 144 no
    C4 H4 O51 . 0.93 2.56 2.940(3) 105 no
    C6 H6 O11 . 0.93 2.38 2.705(2) 100 no
    C6 H6 O11 2_656 0.93 2.52 3.264(3) 137 no
