# Supplementary material for: Hexaaqua­magnesium bis­(3-carb­oxy-4-hy­droxy­benzene­sulfonate) dihydrate
Source: Acta Crystallogr Sect E Struct Rep Online. 2011 Aug 6;67(Pt 9):m1194. doi: 10.1107/S1600536811030777 (PMC3200685; doi:10.1107/S1600536811030777)
Supplement: Supplementary file 2 [file e-67-m1194-Isup2.hkl]

#
# h,k,l, Fc-squared, Fo-squared, sigma(Fo-squared) and status flag
#
data_I
_shelx_title ' gs11gs20_SSAMG'
_shelx_refln_list_code          4
_shelx_F_calc_maximum      123.42
_exptl_crystal_F_000       314.00
_reflns_d_resolution_high  0.7369
 
loop_
 _symmetry_equiv_pos_as_xyz
 'x, y, z'
 '-x, -y, -z'
 
_cell_length_a     6.8694
_cell_length_b     6.9069
_cell_length_c    14.3950
_cell_angle_alpha  77.472
_cell_angle_beta   78.120
_cell_angle_gamma  70.131
 
_shelx_F_squared_multiplier     1.000
 
loop_
 _refln_index_h
 _refln_index_k
 _refln_index_l
 _refln_F_squared_calc
 _refln_F_squared_meas
 _refln_F_squared_sigma
 _refln_observed_status
   1   0   0      694.23      693.27      6.11 o
   2   0   0      332.39      376.70      4.21 o
   3   0   0     1211.04     1131.46     10.31 o
   4   0   0      203.92      173.13      4.42 o
   5   0   0       27.82       28.48      1.67 o
   6   0   0      508.73      527.92     10.43 o
   7   0   0        8.44        8.14      2.39 o
   8   0   0      127.26      120.36      8.10 o
  -7   1   0      282.64      271.53     11.77 o
  -6   1   0      121.08      121.41      7.27 o
  -5   1   0       62.18       63.72      2.44 o
  -4   1   0       98.95      108.31      3.58 o
  -3   1   0     2207.30     2176.40     20.03 o
  -2   1   0      794.10      846.87      4.75 o
  -1   1   0     2512.80     2455.70     15.33 o
   0   1   0      727.74      710.16      6.07 o
   1   1   0      551.84      578.89      4.38 o
   2   1   0      793.88      789.73      9.78 o
   3   1   0       25.54       21.56      1.09 o
   4   1   0       75.48       74.54      2.43 o
   5   1   0        0.19        0.44      0.53 o
   6   1   0      151.42      150.52      4.85 o
   7   1   0       54.34       61.31      3.44 o
   8   1   0       81.36       86.31      5.36 o
  -7   2   0        8.79       11.64      2.90 o
  -6   2   0       31.03       30.63      5.71 o
  -5   2   0      179.21      185.33      7.96 o
  -4   2   0      155.13      155.42      4.19 o
  -3   2   0        7.05       13.51      0.74 o
  -2   2   0     1303.97     1296.32      8.31 o
  -1   2   0        3.42       12.05      0.57 o
   0   2   0     6618.00     6349.21     36.40 o
   1   2   0      529.16      606.77      3.11 o
   2   2   0      194.15      198.60      4.11 o
   3   2   0       75.94       76.34      2.50 o
   4   2   0        4.21        3.21      0.83 o
   5   2   0      390.95      384.61      7.80 o
   6   2   0      102.72      103.69      4.15 o
   7   2   0       56.83       63.37      3.43 o
   8   2   0      152.29      159.66      8.53 o
   9   2   0        4.82        4.78      2.82 o
  -6   3   0       11.11       11.44      2.89 o
  -5   3   0        1.06       -1.10      1.10 o
  -4   3   0       33.54       29.30      2.75 o
  -3   3   0       18.38       20.01      1.14 o
  -2   3   0       71.27       84.93      2.46 o
  -1   3   0       84.04       96.61      1.88 o
   0   3   0     1182.15     1197.60      8.59 o
   1   3   0      282.35      276.12      2.71 o
   2   3   0       78.39       92.80      3.42 o
   3   3   0       24.12       28.95      1.35 o
   4   3   0      827.07      828.13      9.22 o
   5   3   0        0.92        0.59      1.08 o
   6   3   0       20.27       19.19      2.01 o
   7   3   0       37.01       39.04      3.34 o
   8   3   0       54.12       49.02      4.98 o
  -5   4   0        5.81        7.81      1.66 o
  -4   4   0       15.95       20.05      2.46 o
  -3   4   0       38.57       38.11      3.13 o
  -2   4   0       31.25       38.33      2.34 o
  -1   4   0       58.94       58.61      1.80 o
   0   4   0      181.99      190.93      4.51 o
   1   4   0       12.29       15.72      0.83 o
   2   4   0      627.52      646.77      8.09 o
   3   4   0       37.75       40.29      3.19 o
   4   4   0        9.30        9.64      1.59 o
   5   4   0        4.19        5.68      1.68 o
   6   4   0      111.18      111.71      6.34 o
   7   4   0       14.48       13.83      2.12 o
   8   4   0        2.31        2.71      1.70 o
  -5   5   0      182.72      151.23     13.20 o
  -4   5   0      177.44      194.05      9.45 o
  -3   5   0        1.42        0.41      1.28 o
  -2   5   0       19.38       23.04      2.07 o
  -1   5   0      476.69      475.50      8.58 o
   0   5   0      199.24      194.64      6.30 o
   1   5   0      111.67      112.77      3.20 o
   2   5   0      685.25      668.77      8.44 o
   3   5   0      340.30      312.36      6.40 o
   4   5   0        8.83       11.34      2.14 o
   5   5   0       80.25       73.61      5.07 o
   6   5   0       37.90       39.57      4.06 o
   7   5   0      110.15      106.90      5.76 o
   8   5   0      134.56      140.09      9.03 o
  -4   6   0       16.27       18.13      4.67 o
  -3   6   0        5.96        6.22      1.63 o
  -2   6   0        6.19        8.72      1.68 o
  -1   6   0       92.54       86.79      4.81 o
   0   6   0       11.21        9.92      1.72 o
   1   6   0      221.76      217.00      7.20 o
   2   6   0       58.57       55.07      3.01 o
   3   6   0        0.03        0.69      0.75 o
   4   6   0      198.96      205.75      6.64 o
   5   6   0        1.47        3.42      1.59 o
   6   6   0       17.64       20.96      6.86 o
   7   6   0        0.82        0.58      2.35 o
  -3   7   0       32.62       38.22      6.57 o
  -2   7   0        5.78        6.24      1.73 o
  -1   7   0       67.81       69.18      6.11 o
   0   7   0       96.92      105.66      7.17 o
   1   7   0       47.46       45.08      3.63 o
   2   7   0       33.82       36.39      3.20 o
   3   7   0      143.47      147.29      6.40 o
   4   7   0        0.01        1.24      1.47 o
   5   7   0       61.01       60.66      5.26 o
   6   7   0       85.09       85.60      6.56 o
  -1   8   0        6.99       12.78      4.05 o
   0   8   0        7.54        2.35      1.89 o
   1   8   0       21.77       22.05      3.99 o
   2   8   0        5.38        6.61      2.01 o
   3   8   0        5.58        5.58      2.77 o
   4   8   0       13.01       17.54      3.20 o
   5   8   0        3.06        3.74      1.73 o
   6   8   0       77.64       92.42     10.49 o
  -6  -8   1       17.27       17.05      4.71 o
  -5  -8   1      146.46      148.35      8.93 o
  -4  -8   1        6.76        7.91      2.33 o
  -3  -8   1        7.42        6.66      2.08 o
  -2  -8   1        1.91        4.05      3.57 o
  -1  -8   1       24.93       30.24      4.30 o
   1  -8   1       27.90       22.88      5.81 o
  -6  -7   1      197.24      200.16     13.30 o
  -5  -7   1        7.86        9.61      2.17 o
  -4  -7   1      228.35      222.96      9.86 o
  -3  -7   1        7.60        7.32      1.59 o
  -2  -7   1        0.85        0.97      1.12 o
  -1  -7   1       15.62       22.96      2.74 o
   0  -7   1        8.60       11.24      2.38 o
   1  -7   1        0.12       -0.01      1.27 o
   2  -7   1       79.90       83.04      6.92 o
   3  -7   1        0.13       -2.25      2.25 o
  -7  -6   1        0.22        1.67      1.26 o
  -6  -6   1       19.45       24.06      3.42 o
  -5  -6   1      220.89      224.97      9.66 o
  -4  -6   1        6.22        6.82      1.95 o
  -3  -6   1       28.94       23.56      2.01 o
  -2  -6   1      103.78      104.31      4.06 o
  -1  -6   1       19.29       17.83      1.76 o
   0  -6   1        5.89        6.58      1.31 o
   1  -6   1       14.54       17.10      2.29 o
   2  -6   1        0.61        0.87      0.99 o
   3  -6   1        2.70        3.33      1.15 o
   4  -6   1       57.98       56.96      5.76 o
  -8  -5   1        1.47       -0.50      1.59 o
  -7  -5   1       48.85       48.73      4.84 o
  -6  -5   1      754.54      769.03     21.68 o
  -5  -5   1       50.65       54.82      5.24 o
  -4  -5   1      414.26      392.27     11.39 o
  -3  -5   1      241.28      239.25      5.56 o
  -2  -5   1       20.23       19.84      1.68 o
  -1  -5   1      107.54      109.41      3.36 o
   0  -5   1      185.46      191.71      7.77 o
   1  -5   1        1.94        3.97      1.10 o
   2  -5   1       80.84       83.43      4.67 o
   3  -5   1      122.48      122.09      5.99 o
   4  -5   1       16.42       17.14      2.48 o
   5  -5   1      125.14      122.69      8.14 o
  -8  -4   1        9.25        8.02      2.33 o
  -7  -4   1        0.41        0.43      0.97 o
  -6  -4   1        3.32        7.25      1.98 o
  -5  -4   1      296.56      289.19      9.76 o
  -4  -4   1      615.80      603.91     32.68 o
  -3  -4   1       32.31       27.85      2.18 o
  -2  -4   1       57.28       57.20      2.42 o
  -1  -4   1       98.25       95.96      2.52 o
   0  -4   1      736.58      775.89      7.51 o
   1  -4   1      222.54      218.19      7.83 o
   2  -4   1      700.73      699.23     12.02 o
   3  -4   1      133.92      148.21      6.02 o
   4  -4   1       12.99       15.91      2.31 o
   5  -4   1      125.90      121.72      6.31 o
  -8  -3   1       34.71       34.51      6.72 o
  -7  -3   1      278.70      281.32      8.88 o
  -6  -3   1      447.22      420.03     12.18 o
  -5  -3   1      202.57      189.59      5.29 o
  -4  -3   1     1387.18     1312.26     15.82 o
  -3  -3   1      213.89      197.19      7.15 o
  -2  -3   1     1306.76     1340.11     12.43 o
  -1  -3   1     2058.91     1986.09     13.83 o
   0  -3   1      304.66      321.52      3.87 o
   1  -3   1       99.40      106.18      1.60 o
   2  -3   1     3772.19     3690.74     19.10 o
   3  -3   1      102.92      101.68      4.57 o
   4  -3   1       95.76       97.96      4.86 o
   5  -3   1      489.54      477.24     11.63 o
   6  -3   1        8.73        3.77      1.51 o
  -8  -2   1        1.19        4.16      2.79 o
  -7  -2   1       60.48       60.98      3.38 o
  -6  -2   1       63.69       61.70      3.12 o
  -5  -2   1      644.38      617.59     10.05 o
  -4  -2   1        0.30        2.34      0.76 o
  -3  -2   1      590.39      592.92      7.05 o
  -2  -2   1      126.47      116.50      3.13 o
  -1  -2   1     2792.59     2805.97     12.71 o
   0  -2   1       48.83       51.75      1.11 o
   1  -2   1        2.31        1.66      0.31 o
   2  -2   1        0.60        1.08      0.30 o
   3  -2   1      233.13      265.01      3.79 o
   4  -2   1      190.84      198.78      3.65 o
   5  -2   1       76.36       77.41      4.31 o
   6  -2   1        1.04        7.29      2.99 o
   7  -2   1       24.54       31.24      4.56 o
  -8  -1   1       30.90       29.97      3.17 o
  -7  -1   1        9.04        8.52      1.33 o
  -6  -1   1       72.90       74.32      3.11 o
  -5  -1   1       12.18       10.04      1.51 o
  -4  -1   1       14.64       18.97      2.18 o
  -3  -1   1      344.61      286.59      4.53 o
  -2  -1   1      234.21      242.74      3.94 o
  -1  -1   1      279.80      307.31      3.67 o
   0  -1   1     2484.15     2400.17     11.94 o
   1  -1   1      575.36      590.79      3.75 o
   2  -1   1      366.00      393.77      2.51 o
   3  -1   1        8.13        1.83      0.38 o
   4  -1   1        0.97        0.99      0.51 o
   5  -1   1        0.28        2.20      0.69 o
   6  -1   1       28.42       33.74      3.91 o
   7  -1   1        2.74        9.61      2.61 o
  -8   0   1        0.08       -1.06      1.41 o
  -7   0   1      148.31      161.80      6.74 o
  -6   0   1       43.65       37.88      2.46 o
  -5   0   1        3.76        4.63      0.79 o
  -4   0   1      196.67      192.60      3.38 o
  -3   0   1       42.48       48.67      2.02 o
  -2   0   1      173.31      165.81      3.56 o
  -1   0   1      661.34      690.14      5.79 o
   1   0   1     2092.74     2078.14     39.29 o
   2   0   1     4505.93     4210.94     51.91 o
   3   0   1      697.47      740.00     11.34 o
   4   0   1      550.73      601.64      9.64 o
   5   0   1      135.22      131.46      4.09 o
   6   0   1       97.34      105.89      4.29 o
   7   0   1       50.36       51.86      4.89 o
   8   0   1       12.36       11.72      2.88 o
  -7   1   1       56.97       62.23      5.74 o
  -6   1   1        0.18        1.32      1.08 o
  -5   1   1      536.79      535.63      6.90 o
  -4   1   1       47.10       47.15      1.49 o
  -3   1   1      258.36      271.00      3.37 o
  -2   1   1     2177.62     2087.08      8.29 o
  -1   1   1      134.51      131.30      2.00 o
   0   1   1      118.48      139.24      2.69 o
   1   1   1     1167.65     1202.70      5.08 o
   2   1   1      485.05      513.60      3.63 o
   3   1   1      129.05      161.02      2.81 o
   4   1   1      759.56      765.30      6.37 o
   5   1   1       99.28       96.85      3.13 o
   6   1   1        0.06        0.29      0.69 o
   7   1   1       84.28       80.81      3.92 o
   8   1   1       60.83       52.16      7.25 o
  -7   2   1       37.85       46.31      5.40 o
  -6   2   1       57.31       52.69      5.11 o
  -5   2   1      615.78      614.05     11.51 o
  -4   2   1      478.43      475.54      9.57 o
  -3   2   1      635.03      611.45      6.62 o
  -2   2   1       14.32        9.39      0.71 o
  -1   2   1      947.33      871.57     10.46 o
   0   2   1     4462.49     4523.19     25.10 o
   1   2   1    15232.64    13441.94    303.66 o
   2   2   1      862.91      746.65      8.40 o
   3   2   1      644.32      718.34      8.20 o
   4   2   1      854.29      788.18      9.00 o
   5   2   1      352.07      352.86      6.47 o
   6   2   1       55.55       53.53      2.84 o
   7   2   1      231.43      219.12      6.29 o
   8   2   1       10.44        4.96      1.27 o
  -6   3   1       86.31       78.98     10.61 o
  -5   3   1        0.51        3.52      2.21 o
  -4   3   1       54.48       52.93      4.61 o
  -3   3   1      168.95      170.57      3.56 o
  -2   3   1       18.03       18.15      0.98 o
  -1   3   1      858.94      901.01      5.07 o
   0   3   1       11.71       19.64      1.07 o
   1   3   1      190.11      191.81      2.32 o
   2   3   1      338.44      381.41      4.80 o
   3   3   1      825.09      815.66      9.90 o
   4   3   1        1.22        0.74      0.67 o
   5   3   1       24.15       21.39      1.64 o
   6   3   1      224.54      225.97      5.72 o
   7   3   1       13.39       12.87      1.82 o
   8   3   1        4.57        3.98      1.24 o
   9   3   1       19.76       18.36      3.31 o
  -5   4   1       16.58       17.60      3.35 o
  -4   4   1      225.29      230.36      8.03 o
  -3   4   1        6.74        5.66      1.10 o
  -2   4   1       89.74       93.98      2.68 o
  -1   4   1      685.56      664.77      5.19 o
   0   4   1      257.07      284.00      5.54 o
   1   4   1     2511.31     2514.90     17.80 o
   2   4   1       63.78       46.31      1.70 o
   3   4   1       51.09       55.24      2.36 o
   4   4   1      436.63      436.13      6.06 o
   5   4   1      210.84      215.96      7.89 o
   6   4   1       24.78       22.74      2.34 o
   7   4   1       93.68       89.59      6.47 o
   8   4   1       16.83       20.31      3.41 o
  -4   5   1        2.39        6.26      1.66 o
  -3   5   1        2.55        5.16      1.70 o
  -2   5   1       77.47       72.34      3.56 o
  -1   5   1       37.53       40.34      2.59 o
   0   5   1       65.34       63.91      3.62 o
   1   5   1       75.74       75.70      3.01 o
   2   5   1        0.86        1.60      0.66 o
   3   5   1      463.23      462.24      9.45 o
   4   5   1       30.47       33.49      3.20 o
   5   5   1       26.22       22.24      2.91 o
   6   5   1        2.44        6.56      1.51 o
   7   5   1        7.47       11.32      2.72 o
   8   5   1        3.61        6.06      1.90 o
  -4   6   1       36.08       43.69      4.97 o
  -3   6   1       11.09       20.10      2.74 o
  -2   6   1       94.98       99.53      5.51 o
  -1   6   1       57.23       58.43      3.37 o
   0   6   1        6.74        4.84      1.18 o
   1   6   1      140.45      136.33      5.78 o
   2   6   1       50.36       46.25      2.54 o
   3   6   1      381.29      372.84      7.88 o
   4   6   1        1.80       -0.76      0.97 o
   5   6   1        2.50        1.31      1.33 o
   6   6   1       47.46       54.80      5.59 o
   7   6   1       65.86       68.93      6.15 o
  -3   7   1       27.97       25.64      3.81 o
  -2   7   1        2.25        4.66      1.34 o
  -1   7   1      131.14      131.30      6.44 o
   0   7   1       66.57       66.98      4.62 o
   1   7   1       44.12       45.55      3.69 o
   2   7   1       35.89       41.11      3.02 o
   3   7   1      219.02      219.77      8.78 o
   4   7   1       45.39       43.08      4.34 o
   5   7   1       56.63       54.58      4.12 o
   6   7   1       19.19       23.08      3.40 o
  -1   8   1       67.29       72.03      9.60 o
   0   8   1        8.32        5.87      2.20 o
   1   8   1       32.30       36.00      3.61 o
   2   8   1       17.56       20.62      2.81 o
   3   8   1       31.07       29.29      3.63 o
   4   8   1        2.35        1.71      1.13 o
   5   8   1       54.15       52.79      4.28 o
   6   8   1       22.48       17.55      4.78 o
  -5  -8   2        3.46        7.56      2.33 o
  -4  -8   2       98.87      110.09     11.12 o
  -3  -8   2        0.51       -1.33      1.33 o
  -2  -8   2        5.66        7.32      2.15 o
  -1  -8   2      165.30      164.24      9.99 o
  -6  -7   2       29.14       33.69      4.46 o
  -5  -7   2       15.46       14.18      3.42 o
  -4  -7   2        0.46        4.86      2.09 o
  -3  -7   2       99.19       94.68      5.27 o
  -2  -7   2      108.29      109.20      7.27 o
  -1  -7   2        0.03       -1.76      1.76 o
   0  -7   2       12.24       14.14      3.14 o
   1  -7   2       95.78       96.13      7.15 o
   2  -7   2       26.71       25.22      3.88 o
   3  -7   2       18.59       18.33      4.59 o
  -7  -6   2        0.17        2.03      1.92 o
  -6  -6   2       47.97       54.65      5.21 o
  -5  -6   2      165.81      161.98      8.50 o
  -4  -6   2      206.37      209.29     12.67 o
  -3  -6   2       99.28      102.76      5.04 o
  -2  -6   2      328.57      325.56      9.29 o
  -1  -6   2       75.45       69.56      5.81 o
   0  -6   2       80.05       86.31      5.90 o
   1  -6   2        0.05        3.33      1.24 o
   2  -6   2       27.11       31.14      4.04 o
   3  -6   2        7.25        4.74      1.42 o
   4  -6   2       86.24       82.99      6.94 o
  -7  -5   2        3.50        1.10      1.25 o
  -6  -5   2      137.37      139.22     13.64 o
  -5  -5   2       43.34       48.81      4.44 o
  -4  -5   2       26.66       31.54      3.42 o
  -3  -5   2      743.85      742.87      9.82 o
  -2  -5   2       41.09       37.51      2.22 o
  -1  -5   2       47.87       49.07      2.10 o
   0  -5   2        9.42       10.90      2.05 o
   1  -5   2        0.92        2.53      1.93 o
   2  -5   2       11.32       10.43      1.75 o
   3  -5   2       25.31       30.41      3.20 o
   4  -5   2        0.82        2.69      1.91 o
   5  -5   2        2.47        1.06      2.51 o
  -8  -4   2        1.03        1.38      1.67 o
  -7  -4   2       19.04       19.86      5.92 o
  -6  -4   2       17.36       20.65      3.26 o
  -5  -4   2       86.77       87.64      8.70 o
  -4  -4   2      357.12      353.49     10.35 o
  -3  -4   2      123.46      120.75      4.50 o
  -2  -4   2       19.05       20.77      1.89 o
  -1  -4   2       56.68       55.87      1.92 o
   0  -4   2       18.73       19.83      1.05 o
   1  -4   2      253.20      238.01      4.58 o
   2  -4   2      243.91      246.09      7.26 o
   3  -4   2       18.10       20.41      2.30 o
   4  -4   2       94.30       94.01      5.30 o
   5  -4   2      227.35      227.84      8.75 o
  -8  -3   2       12.07        9.81      1.84 o
  -7  -3   2        0.59       -0.95      1.16 o
  -6  -3   2      479.40      453.61     16.18 o
  -5  -3   2     2021.16     1958.16     24.94 o
  -4  -3   2       58.97       61.05      3.16 o
  -3  -3   2       65.56       63.11      2.26 o
  -2  -3   2     1494.97     1471.10     10.19 o
  -1  -3   2      574.06      585.51      7.09 o
   0  -3   2      393.70      418.77      4.41 o
   1  -3   2      915.17      902.40      8.02 o
   2  -3   2      128.30      123.07      4.95 o
   3  -3   2        2.38        6.07      1.04 o
   4  -3   2      608.85      613.16     12.29 o
   5  -3   2       67.77       67.96      4.48 o
   6  -3   2       72.81       78.69      6.71 o
  -8  -2   2       68.98       65.96      5.74 o
  -7  -2   2       91.48       91.75      5.06 o
  -6  -2   2      155.16      147.12      5.60 o
  -5  -2   2        0.01       -0.26      0.87 o
  -4  -2   2       75.54       77.25      2.43 o
  -3  -2   2     2726.98     2647.92     17.51 o
  -2  -2   2       95.66      101.39      1.71 o
  -1  -2   2      630.24      655.88      5.48 o
   0  -2   2     1024.10      917.35      7.08 o
   1  -2   2      275.26      306.24      3.76 o
   2  -2   2      300.77      293.36      5.09 o
   3  -2   2      490.40      462.33      4.79 o
   4  -2   2       38.63       38.09      1.89 o
   5  -2   2       89.93       90.84      4.76 o
   6  -2   2      247.56      254.75     11.18 o
   7  -2   2        1.09        2.24      1.84 o
  -8  -1   2        0.69       -0.46      1.42 o
  -7  -1   2      409.83      430.67     14.59 o
  -6  -1   2       13.70       11.81      1.26 o
  -5  -1   2      342.61      324.24      6.90 o
  -4  -1   2      143.66      132.88      2.60 o
  -3  -1   2     1488.16     1458.78      7.53 o
  -2  -1   2     4586.24     4424.95     18.11 o
  -1  -1   2     2759.31     2631.24     11.86 o
   0  -1   2      538.22      543.27      3.59 o
   1  -1   2     1622.65     1558.61      9.00 o
   2  -1   2      386.38      391.94      2.70 o
   3  -1   2     1487.32     1544.39      8.67 o
   4  -1   2      146.94      146.54      3.32 o
   5  -1   2      252.73      233.34      4.74 o
   6  -1   2      858.78      810.49     14.25 o
   7  -1   2       40.17       48.07      5.17 o
  -8   0   2        4.47        2.88      1.31 o
  -7   0   2       33.76       34.20      3.18 o
  -6   0   2       41.83       40.53      3.32 o
  -5   0   2       35.54       33.60      2.10 o
  -4   0   2       33.42       30.74      1.42 o
  -3   0   2       24.95       28.70      1.14 o
  -2   0   2       53.85       63.90      1.96 o
  -1   0   2     3347.43     3274.42     12.24 o
   1   0   2     1266.14     1242.56      8.34 o
   2   0   2      689.93      753.31      8.24 o
   3   0   2      107.16      122.23      3.39 o
   4   0   2       14.96       20.00      1.33 o
   5   0   2      124.74      130.19      4.06 o
   6   0   2       82.58       86.40      3.70 o
   7   0   2        1.81        2.97      1.71 o
   8   0   2       48.84       49.81      5.30 o
  -7   1   2       98.62      110.33      7.51 o
  -6   1   2       10.16       10.99      1.85 o
  -5   1   2      109.83      114.26      4.86 o
  -4   1   2        5.38        8.21      0.74 o
  -3   1   2       22.88       22.32      1.24 o
  -2   1   2     1556.95     1504.24      9.60 o
  -1   1   2     1600.50     1597.74     19.94 o
   0   1   2      152.57      141.89      2.78 o
   1   1   2     1681.33     1749.40     10.79 o
   2   1   2      218.81      215.03      3.09 o
   3   1   2     1472.42     1520.75      6.73 o
   4   1   2       78.91      103.55      2.45 o
   5   1   2       71.64       65.53      3.29 o
   6   1   2      258.50      228.06      5.99 o
   7   1   2        7.50       11.67      1.89 o
   8   1   2       40.24       36.39      5.89 o
  -7   2   2       59.48       57.70     11.08 o
  -6   2   2       33.96       37.18      4.51 o
  -5   2   2        6.38        8.73      4.48 o
  -4   2   2        4.66        3.74      0.63 o
  -3   2   2      141.50      137.15      3.33 o
  -2   2   2      795.43      779.60      7.39 o
  -1   2   2       76.71       91.68      2.86 o
   0   2   2     2583.89     2640.67     11.05 o
   1   2   2     3367.59     3286.93     16.92 o
   2   2   2      904.34      961.54      6.51 o
   3   2   2       61.28       50.25      1.60 o
   4   2   2      164.48      194.79      4.89 o
   5   2   2       17.26       16.85      1.48 o
   6   2   2      219.36      209.01      5.53 o
   7   2   2       26.14       28.67      2.72 o
   8   2   2        0.01       -0.48      1.70 o
  -6   3   2        0.42        2.39      2.77 o
  -5   3   2        4.68        5.55      2.13 o
  -4   3   2      120.85      122.65      5.49 o
  -3   3   2      178.73      185.23      3.96 o
  -2   3   2        7.22        9.83      1.01 o
  -1   3   2      670.69      640.79      8.28 o
   0   3   2     1729.91     1819.26      9.97 o
   1   3   2      119.62      123.18      1.81 o
   2   3   2        3.53        1.11      0.34 o
   3   3   2     1053.08     1125.96      8.93 o
   4   3   2        1.33        1.63      0.61 o
   5   3   2      800.82      768.48      9.38 o
   6   3   2       38.84       40.12      2.43 o
   7   3   2       40.54       35.78      2.98 o
   8   3   2      216.47      214.19     10.36 o
   9   3   2        0.66        6.33      2.25 o
  -5   4   2       84.12       92.87      9.28 o
  -4   4   2       59.87       51.27      4.44 o
  -3   4   2      167.90      161.50      4.94 o
  -2   4   2      475.31      447.32      7.88 o
  -1   4   2       10.54       12.90      1.29 o
   0   4   2        9.63       12.14      0.96 o
   1   4   2     5115.16     5120.11     22.16 o
   2   4   2     2064.21     2118.42     15.15 o
   3   4   2      455.75      450.42      7.69 o
   4   4   2        1.18        0.94      0.72 o
   5   4   2      136.94      134.49      3.88 o
   6   4   2      266.38      258.70      7.57 o
   7   4   2      138.10      141.55      8.01 o
   8   4   2        2.07        2.71      3.40 o
  -4   5   2        0.09        0.63      1.16 o
  -3   5   2        7.71        9.61      1.70 o
  -2   5   2       99.67       93.98      4.07 o
  -1   5   2        0.57        0.89      0.73 o
   0   5   2      230.34      246.56      5.39 o
   1   5   2       12.76       11.48      1.07 o
   2   5   2      339.88      345.64      6.14 o
   3   5   2        2.30        1.76      0.91 o
   4   5   2        0.04       -0.04      0.76 o
   5   5   2      110.64      110.18      4.88 o
   6   5   2       16.60       16.32      2.15 o
   7   5   2        9.57        8.96      2.33 o
   8   5   2       34.89       39.40      4.76 o
  -4   6   2        1.59       -0.11      2.74 o
  -3   6   2       50.30       53.76      4.36 o
  -2   6   2        2.67        6.91      1.87 o
  -1   6   2       19.84       22.80      2.15 o
   0   6   2       86.04       79.02      3.78 o
   1   6   2     1098.32     1073.60     13.00 o
   2   6   2      492.57      472.62      7.86 o
   3   6   2      132.31      136.45      4.26 o
   4   6   2       18.65       16.97      1.90 o
   5   6   2        0.10        0.42      1.05 o
   6   6   2      129.55      143.44      8.36 o
   7   6   2        0.24        2.02      1.28 o
  -3   7   2        5.71        5.87      2.02 o
  -2   7   2        3.54        0.72      1.10 o
  -1   7   2        5.21        5.05      1.58 o
   0   7   2       38.27       38.52      3.45 o
   1   7   2       52.68       56.55      4.11 o
   2   7   2      138.77      137.08      4.68 o
   3   7   2        7.59        8.68      1.39 o
   4   7   2        0.60        3.19      1.08 o
   5   7   2      125.46      133.14      6.24 o
   6   7   2       14.84       17.29      3.22 o
   7   7   2        0.57        2.93      1.75 o
  -1   8   2       38.05       50.08      8.11 o
   0   8   2        1.59        3.01      1.65 o
   1   8   2      122.90      126.47      6.71 o
   2   8   2       65.16       54.18      4.27 o
   3   8   2       53.10       37.03      3.31 o
   4   8   2       62.60       55.98      5.14 o
   5   8   2       12.12       13.76      2.32 o
   6   8   2       25.56       32.10      6.43 o
   1   9   2        6.81        9.46      3.85 o
   3   9   2        8.66       13.75      4.78 o
   4   9   2       28.92       21.49      4.97 o
  -5  -8   3       22.27       23.15      4.97 o
  -4  -8   3       11.88        9.24      3.76 o
  -3  -8   3        3.99        2.58      3.31 o
  -2  -8   3        6.78        7.35      2.54 o
  -6  -7   3       30.10       28.10      4.04 o
  -5  -7   3       22.86       23.45      3.41 o
  -4  -7   3        5.61        5.10      1.50 o
  -3  -7   3       76.04       81.58      4.94 o
  -2  -7   3       55.20       58.17      5.44 o
  -1  -7   3        0.03        2.17      1.70 o
   0  -7   3      189.28      204.56     12.44 o
   1  -7   3       95.21      108.34      8.42 o
   2  -7   3        0.02        1.19      3.21 o
  -7  -6   3       92.41       90.30     10.07 o
  -6  -6   3      101.58      108.64      7.48 o
  -5  -6   3        1.70        0.00      1.13 o
  -4  -6   3      113.69      107.22      5.38 o
  -3  -6   3      821.41      795.04     15.29 o
  -2  -6   3        3.42        2.69      0.96 o
  -1  -6   3      318.30      319.72      8.84 o
   0  -6   3      646.88      672.82     13.48 o
   1  -6   3        0.56       -0.41      1.09 o
   2  -6   3        8.82        7.36      1.62 o
   3  -6   3       56.00       66.66      7.41 o
   4  -6   3        4.58        1.53      5.36 o
  -7  -5   3      278.25      269.38     11.87 o
  -6  -5   3       77.82       80.55      6.23 o
  -5  -5   3      164.72      170.06      8.38 o
  -4  -5   3      141.86      132.01      6.94 o
  -3  -5   3       14.80       14.77      1.90 o
  -2  -5   3        2.59        2.89      0.76 o
  -1  -5   3      226.84      227.16      4.42 o
   0  -5   3      128.30      126.13      5.28 o
   1  -5   3       78.48       70.24      3.94 o
   2  -5   3      124.34      126.99      5.75 o
   3  -5   3       33.76       30.95      3.17 o
   4  -5   3       11.68       10.34      2.13 o
   5  -5   3       34.43       36.46      6.58 o
  -8  -4   3      121.70      128.32      8.33 o
  -7  -4   3        7.98        5.69      1.93 o
  -6  -4   3       59.36       65.49      8.57 o
  -5  -4   3      543.56      525.59     21.13 o
  -4  -4   3       76.25       80.75      5.16 o
  -3  -4   3      381.68      381.47      6.29 o
  -2  -4   3      114.86      116.36      3.34 o
  -1  -4   3      356.68      358.99      4.88 o
   0  -4   3      630.73      640.81      7.53 o
   1  -4   3      312.74      322.85      6.09 o
   2  -4   3        0.03       -0.67      1.03 o
   3  -4   3       59.09       59.31      3.97 o
   4  -4   3      142.09      140.40      6.53 o
   5  -4   3       67.72       68.98      4.98 o
  -8  -3   3       22.58       22.54      2.95 o
  -7  -3   3       65.19       60.09      5.84 o
  -6  -3   3       11.17       13.28      2.72 o
  -5  -3   3      552.97      528.38     25.59 o
  -4  -3   3       20.22       21.05      1.56 o
  -3  -3   3      599.53      591.86      6.52 o
  -2  -3   3      567.24      590.05      6.17 o
  -1  -3   3      443.72      466.03      5.88 o
   0  -3   3        0.54        0.64      0.37 o
   1  -3   3      396.83      379.46      9.69 o
   2  -3   3       23.89       26.59      2.00 o
   3  -3   3      454.49      432.58      7.57 o
   4  -3   3        0.24        1.93      0.86 o
   5  -3   3        1.40        2.17      1.68 o
   6  -3   3       25.65       21.37      2.89 o
  -8  -2   3       44.23       46.53      5.12 o
  -7  -2   3      111.99      106.42      6.96 o
  -6  -2   3       53.16       60.38      3.73 o
  -5  -2   3        0.51        0.24      0.85 o
  -4  -2   3     1227.68     1205.91     12.90 o
  -3  -2   3      244.60      255.23      3.08 o
  -2  -2   3       27.31       34.68      1.13 o
  -1  -2   3       26.57       34.24      1.25 o
   0  -2   3      545.67      526.95      4.31 o
   1  -2   3       48.67       48.49      1.38 o
   2  -2   3      188.13      177.82      3.81 o
   3  -2   3       22.80       22.70      1.19 o
   4  -2   3       85.10       78.57      2.80 o
   5  -2   3       70.83       71.27      4.35 o
   6  -2   3       61.44       64.70      4.43 o
   7  -2   3       14.32       14.98      3.07 o
  -8  -1   3       28.83       24.21      4.70 o
  -7  -1   3        7.94        8.77      1.50 o
  -6  -1   3       50.26       43.89      2.78 o
  -5  -1   3     1876.07     1790.83     15.80 o
  -4  -1   3      186.47      179.31      4.40 o
  -3  -1   3      198.30      209.85      4.05 o
  -2  -1   3      512.26      567.54      4.15 o
  -1  -1   3     1033.56     1105.03     13.96 o
   0  -1   3     1152.70     1111.58      5.65 o
   1  -1   3      114.85      139.35      2.68 o
   2  -1   3       27.97       39.10      1.38 o
   3  -1   3       92.02      101.61      2.22 o
   4  -1   3      114.78      118.80      3.31 o
   5  -1   3      116.99      134.09      3.39 o
   6  -1   3      101.90       92.88      5.00 o
   7  -1   3        7.56        7.62      2.33 o
  -8   0   3      166.31      166.77     13.61 o
  -7   0   3       13.89       13.63      2.00 o
  -6   0   3      122.76      115.71      5.30 o
  -5   0   3       63.30       58.69      3.40 o
  -4   0   3      187.28      174.46      4.64 o
  -3   0   3       30.69       29.76      1.73 o
  -2   0   3     1134.66     1153.45      7.70 o
  -1   0   3      361.69      338.19      3.28 o
   0   0   3       33.40       28.88      1.51 o
   1   0   3     3763.64     3681.32     54.70 o
   2   0   3      799.65      783.87      7.49 o
   3   0   3     3196.60     3225.69     17.73 o
   4   0   3        0.45        0.57      0.55 o
   5   0   3        6.73        7.89      1.14 o
   6   0   3        7.11        8.17      1.27 o
   7   0   3      305.08      309.18     14.99 o
   8   0   3        6.41        9.28      2.91 o
  -7   1   3        0.01        3.53      4.24 o
  -6   1   3      302.42      313.03     14.11 o
  -5   1   3      450.77      444.28      9.80 o
  -4   1   3      129.32      129.62      3.42 o
  -3   1   3      781.79      783.37      8.38 o
  -2   1   3      216.94      236.03      2.82 o
  -1   1   3     2526.42     2593.69     33.30 o
   0   1   3     6309.01     5893.61     21.88 o
   1   1   3       60.69       61.10      1.87 o
   2   1   3      847.73      841.27      8.70 o
   3   1   3      937.15      973.87      6.10 o
   4   1   3       18.45       24.83      1.11 o
   5   1   3      177.13      190.64      4.53 o
   6   1   3      267.50      240.38      6.21 o
   7   1   3      200.09      178.51      6.58 o
   8   1   3      271.26      280.46     16.52 o
  -7   2   3        7.96        7.71      2.45 o
  -6   2   3        4.40        5.12      2.14 o
  -5   2   3       23.51       22.89      2.46 o
  -4   2   3      239.92      240.05      4.53 o
  -3   2   3      100.30       97.92      2.56 o
  -2   2   3       17.02       15.05      1.14 o
  -1   2   3        3.94        5.89      0.60 o
   0   2   3       10.53       11.37      0.76 o
   1   2   3      856.46      823.62      5.50 o
   2   2   3      532.54      619.69      5.61 o
   3   2   3      899.68      901.70      6.25 o
   4   2   3      389.27      405.83      5.74 o
   5   2   3       16.38       13.77      1.34 o
   6   2   3       20.26       21.94      2.24 o
   7   2   3      117.97      122.77      5.49 o
   8   2   3       51.91       52.10      3.92 o
  -6   3   3      125.14      136.42      8.88 o
  -5   3   3       13.79       16.43      2.89 o
  -4   3   3       30.30       34.27      2.84 o
  -3   3   3      282.41      271.00      5.00 o
  -2   3   3       68.45       67.28      3.12 o
  -1   3   3       42.60       52.39      1.57 o
   0   3   3     1040.79     1020.87      7.03 o
   1   3   3       25.47       32.14      1.26 o
   2   3   3      997.39      997.57      7.62 o
   3   3   3      664.30      680.24      7.77 o
   4   3   3      222.04      250.78      5.61 o
   5   3   3      143.12      144.67      3.74 o
   6   3   3      121.53      115.90      4.03 o
   7   3   3        0.04        0.86      1.02 o
   8   3   3       27.39       32.08      7.50 o
   9   3   3        0.65        2.20      5.30 o
  -5   4   3       17.28       21.93      3.65 o
  -4   4   3       14.25       11.16      1.99 o
  -3   4   3       11.17       10.89      1.44 o
  -2   4   3        2.57        3.73      1.01 o
  -1   4   3        1.43        2.33      0.74 o
   0   4   3       81.42       74.49      2.88 o
   1   4   3       33.93       45.46      1.48 o
   2   4   3      111.24      126.35      3.44 o
   3   4   3      282.46      265.54      4.69 o
   4   4   3      438.04      478.61      7.58 o
   5   4   3       89.57       97.97      3.66 o
   6   4   3      100.58       91.22      4.38 o
   7   4   3       78.10       76.65      6.76 o
   8   4   3       15.52       11.94      2.53 o
   9   4   3        0.79        1.75      2.68 o
  -4   5   3      135.42      147.81      8.99 o
  -3   5   3       11.45       13.95      2.24 o
  -2   5   3        9.97        9.67      1.48 o
  -1   5   3       41.22       44.34      2.74 o
   0   5   3      590.60      580.68      7.40 o
   1   5   3      355.78      360.59      6.84 o
   2   5   3       58.20       55.53      3.22 o
   3   5   3      374.52      388.66      7.89 o
   4   5   3        4.14        5.19      1.19 o
   5   5   3      175.17      160.82      5.10 o
   6   5   3       16.81       18.34      2.93 o
   7   5   3        0.66        2.28      2.65 o
   8   5   3        5.83        3.43      4.03 o
  -3   6   3        2.34        4.92      1.49 o
  -2   6   3        0.00        1.28      0.99 o
  -1   6   3       30.90       31.38      2.56 o
   0   6   3        1.18        1.31      0.85 o
   1   6   3       38.48       34.21      2.01 o
   2   6   3     2421.28     2341.05     34.57 o
   3   6   3       10.10        8.17      1.11 o
   4   6   3        7.37       12.00      1.61 o
   5   6   3        4.46        5.79      1.21 o
   6   6   3       16.84       22.60      4.59 o
   7   6   3        5.61        7.12      2.12 o
  -3   7   3        2.60        1.95      1.49 o
  -2   7   3       21.67       20.30      4.06 o
  -1   7   3        7.58        5.82      1.58 o
   0   7   3        4.66        4.66      1.14 o
   1   7   3      295.29      274.90      9.09 o
   2   7   3        0.01        1.70      1.03 o
   3   7   3        2.31        1.69      0.79 o
   4   7   3      133.34      128.12      4.58 o
   5   7   3        8.36        9.55      1.76 o
   6   7   3        3.78        2.39      1.84 o
   7   7   3       74.62       79.78      6.96 o
   0   8   3      170.86      171.28      7.98 o
   1   8   3        0.32        0.77      1.23 o
   2   8   3      311.77      289.50      9.79 o
   3   8   3        1.35        0.70      0.78 o
   4   8   3       81.34       86.96      5.31 o
   5   8   3        0.17       -0.98      1.37 o
   6   8   3       12.29        6.45      1.97 o
   2   9   3       58.64       53.49      7.60 o
   3   9   3       11.96       13.38      4.16 o
  -5  -8   4       21.21       24.18      5.67 o
  -4  -8   4        1.52        5.78      2.97 o
  -3  -8   4       33.08       30.02      6.21 o
  -2  -8   4       15.27       12.95      4.18 o
  -6  -7   4       45.55       54.24      8.22 o
  -5  -7   4       16.53       21.81      3.53 o
  -4  -7   4       13.82       14.95      3.17 o
  -3  -7   4      106.38      103.20      7.30 o
  -2  -7   4        3.78        2.84      3.35 o
  -1  -7   4       18.80       17.62      3.45 o
   0  -7   4       71.22       84.30      7.02 o
   1  -7   4        1.40        3.39      1.83 o
   2  -7   4       81.44       84.25      9.99 o
  -7  -6   4        7.76        6.98      4.05 o
  -6  -6   4       18.31       17.33      3.05 o
  -5  -6   4        0.67        3.16      1.78 o
  -4  -6   4      185.20      185.39      7.12 o
  -3  -6   4        2.02        3.21      1.45 o
  -2  -6   4       66.38       66.30      4.04 o
  -1  -6   4       38.17       37.77      4.24 o
   0  -6   4       89.92       85.54      4.82 o
   1  -6   4       19.82       21.51      2.76 o
   2  -6   4      281.04      290.55      9.46 o
   3  -6   4      184.89      183.59      8.11 o
   4  -6   4        0.21       -2.36      2.62 o
  -7  -5   4        2.03        1.77      3.70 o
  -6  -5   4        0.84        0.22      1.42 o
  -5  -5   4      399.42      387.58     15.93 o
  -4  -5   4      150.07      155.81      6.00 o
  -3  -5   4       23.23       26.07      2.51 o
  -2  -5   4      456.93      458.94      9.83 o
  -1  -5   4        7.39        6.44      1.04 o
   0  -5   4       56.02       54.23      3.52 o
   1  -5   4      231.15      230.05      7.11 o
   2  -5   4        5.95        9.46      1.76 o
   3  -5   4        7.27        7.50      1.87 o
   4  -5   4       73.95       77.72      5.34 o
   5  -5   4        6.68       10.61      3.68 o
  -8  -4   4       16.59       12.84      4.03 o
  -7  -4   4        6.70        6.36      1.72 o
  -6  -4   4      248.89      235.59     10.36 o
  -5  -4   4       23.42       26.75      3.34 o
  -4  -4   4      182.86      176.08      7.80 o
  -3  -4   4      793.25      774.56     11.93 o
  -2  -4   4       54.62       49.77      2.17 o
  -1  -4   4       30.61       33.13      1.56 o
   0  -4   4      409.12      420.55      5.07 o
   1  -4   4      512.32      533.71      8.93 o
   2  -4   4      171.39      178.47      6.34 o
   3  -4   4      119.69      111.15      6.42 o
   4  -4   4       32.29       36.90      4.00 o
   5  -4   4        7.09        9.46      2.35 o
   6  -4   4       30.04       27.75      5.70 o
  -8  -3   4        9.01       10.97      3.79 o
  -7  -3   4       41.21       40.82      4.49 o
  -6  -3   4      294.58      306.01     11.49 o
  -5  -3   4      111.90      103.57      9.49 o
  -4  -3   4      597.32      568.42     13.30 o
  -3  -3   4      100.69      118.55      4.02 o
  -2  -3   4       37.95       38.64      1.12 o
  -1  -3   4      123.77      104.06      2.84 o
   0  -3   4       41.84       37.28      1.79 o
   1  -3   4       19.99       20.27      1.14 o
   2  -3   4      354.93      341.52      6.23 o
   3  -3   4      476.90      457.32      8.00 o
   4  -3   4      426.47      416.11      8.39 o
   5  -3   4      112.98      115.43      6.04 o
   6  -3   4        8.38       11.40      2.02 o
  -8  -2   4        7.05        6.26      1.98 o
  -7  -2   4      121.40      119.75      7.68 o
  -6  -2   4      103.35       95.06      4.73 o
  -5  -2   4        7.85        7.89      1.41 o
  -4  -2   4     1262.56     1215.37     15.10 o
  -3  -2   4      751.29      766.72      6.64 o
  -2  -2   4      204.41      228.02      3.83 o
  -1  -2   4      579.02      500.66      4.43 o
   0  -2   4       81.64       85.15      2.04 o
   1  -2   4     2361.29     2395.48     10.75 o
   2  -2   4      432.43      426.04      6.27 o
   3  -2   4      520.68      512.57      5.58 o
   4  -2   4      253.17      253.97      5.23 o
   5  -2   4      191.19      187.02      5.90 o
   6  -2   4       76.98       74.84      5.14 o
   7  -2   4       59.19       62.90      6.13 o
  -8  -1   4       13.18       10.98      4.03 o
  -7  -1   4        0.01        1.16      1.13 o
  -6  -1   4       10.03       10.64      1.45 o
  -5  -1   4      376.60      381.20      7.40 o
  -4  -1   4      394.67      388.24      8.65 o
  -3  -1   4        2.14        2.48      0.82 o
  -2  -1   4      513.94      497.30      5.34 o
  -1  -1   4      163.61      152.19      2.91 o
   0  -1   4      152.82      147.92      2.70 o
   1  -1   4      611.79      661.22      6.35 o
   2  -1   4      581.94      604.88      5.89 o
   3  -1   4       92.03       83.24      1.92 o
   4  -1   4       82.40       85.53      5.71 o
   5  -1   4       54.18       55.74      2.93 o
   6  -1   4        0.38        1.75      1.25 o
   7  -1   4       94.57       90.48      7.03 o
  -8   0   4       53.20       50.76      7.55 o
  -7   0   4       21.14       21.91      2.94 o
  -6   0   4       33.45       35.97      3.10 o
  -5   0   4       33.56       29.23      2.23 o
  -4   0   4       87.24       96.47      3.55 o
  -3   0   4      257.57      251.56      5.05 o
  -2   0   4       15.34       26.05      1.45 o
  -1   0   4     2730.69     2661.43     17.62 o
   0   0   4       11.68       18.21      1.47 o
   1   0   4        0.00        1.42      0.52 o
   2   0   4       63.90       82.89      2.62 o
   3   0   4      281.02      266.41      5.74 o
   4   0   4      123.52      124.48      3.61 o
   5   0   4        0.70        0.56      0.55 o
   6   0   4      193.10      190.83      5.01 o
   7   0   4      163.86      160.48      9.61 o
   8   0   4       58.68       72.12      6.48 o
  -7   1   4        0.70        1.41      1.43 o
  -6   1   4        0.17       -0.37      1.29 o
  -5   1   4      353.70      349.90      8.95 o
  -4   1   4     1758.53     1702.41     23.10 o
  -3   1   4        4.68        6.80      1.01 o
  -2   1   4      180.88      184.12      2.99 o
  -1   1   4      364.92      330.11      3.60 o
   0   1   4      322.50      355.56      5.58 o
   1   1   4      307.89      332.99      3.75 o
   2   1   4      477.59      461.32      9.14 o
   3   1   4        1.97        0.48      0.32 o
   4   1   4        3.73        3.12      0.86 o
   5   1   4      349.57      349.92      7.78 o
   6   1   4        1.11       -0.35      0.72 o
   7   1   4      150.47      132.40      5.70 o
   8   1   4       11.99       17.80      4.50 o
  -7   2   4      103.80       94.77     10.50 o
  -6   2   4        0.96        1.99      2.47 o
  -5   2   4      115.29      113.00      5.36 o
  -4   2   4        2.48        5.92      1.14 o
  -3   2   4      471.55      441.89      8.49 o
  -2   2   4     2328.00     2270.82     10.50 o
  -1   2   4       13.49       19.24      1.02 o
   0   2   4       31.59       37.31      1.46 o
   1   2   4       38.02       26.76      1.68 o
   2   2   4      504.77      504.02      8.02 o
   3   2   4      303.69      300.10      3.92 o
   4   2   4      562.52      527.76      5.23 o
   5   2   4        0.03        1.98      0.71 o
   6   2   4      350.28      340.07      7.46 o
   7   2   4       96.55       88.08      4.75 o
   8   2   4       40.39       39.26      3.45 o
  -6   3   4        7.24        8.80      2.64 o
  -5   3   4       61.49       71.99      6.05 o
  -4   3   4     1015.49     1005.04     15.03 o
  -3   3   4        4.68        3.68      0.72 o
  -2   3   4      339.25      336.32      7.01 o
  -1   3   4      543.71      511.76      5.63 o
   0   3   4        4.96        4.39      0.51 o
   1   3   4      309.53      283.02      8.85 o
   2   3   4       28.53       30.21      1.83 o
   3   3   4      456.33      483.77      5.59 o
   4   3   4     2116.98     2143.15     13.81 o
   5   3   4      215.44      205.83      4.34 o
   6   3   4      170.53      151.49      8.30 o
   7   3   4      503.72      480.27     10.98 o
   8   3   4       29.57       27.06      3.70 o
   9   3   4       35.27       43.37      4.90 o
  -5   4   4        0.28        2.68      1.75 o
  -4   4   4       39.55       40.92      4.55 o
  -3   4   4      138.62      141.73      4.80 o
  -2   4   4      152.20      157.09      4.83 o
  -1   4   4      108.17      108.46      2.53 o
   0   4   4      269.30      263.02      3.68 o
   1   4   4      136.49      133.90      3.12 o
   2   4   4        1.16        2.33      0.64 o
   3   4   4      344.93      329.94      7.27 o
   4   4   4       64.67       66.45      2.54 o
   5   4   4       42.16       33.54      1.92 o
   6   4   4      348.46      345.30     11.62 o
   7   4   4       34.47       33.16      3.97 o
   8   4   4        0.76        1.69      1.26 o
   9   4   4       38.05       51.31      7.93 o
  -4   5   4      149.96      162.59      9.58 o
  -3   5   4       41.57       39.83      3.45 o
  -2   5   4        4.95        4.54      1.02 o
  -1   5   4      253.89      241.10      6.27 o
   0   5   4      116.08      115.68      3.34 o
   1   5   4      184.22      186.83      5.53 o
   2   5   4      805.21      836.06     10.05 o
   3   5   4       95.65       97.82      3.30 o
   4   5   4      195.56      217.49      5.61 o
   5   5   4       17.27       17.68      1.72 o
   6   5   4        1.88        4.05      1.36 o
   7   5   4       57.15       65.92      5.81 o
   8   5   4        3.11        4.73      2.39 o
  -3   6   4        4.39        3.98      2.03 o
  -2   6   4       32.56       31.66      2.67 o
  -1   6   4        0.89        0.52      0.94 o
   0   6   4        0.01        1.40      0.74 o
   1   6   4        5.79        4.55      1.12 o
   2   6   4       20.81       21.23      2.18 o
   3   6   4       53.61       52.33      3.40 o
   4   6   4      431.81      425.31      8.64 o
   5   6   4       29.30       35.72      2.68 o
   6   6   4       75.43       73.00      5.90 o
   7   6   4       49.62       55.53      5.54 o
  -3   7   4       51.61       51.60      7.65 o
  -2   7   4        4.06        5.81      1.84 o
  -1   7   4        2.26        3.49      1.19 o
   0   7   4       90.45      102.19      4.74 o
   1   7   4       41.92       39.02      4.18 o
   2   7   4       40.16       35.93      3.09 o
   3   7   4      138.02      142.79      5.28 o
   4   7   4      276.06      287.29      7.53 o
   5   7   4       40.35       37.82      3.58 o
   6   7   4      143.08      130.61      9.13 o
   7   7   4       54.03       53.94      5.70 o
  -1   8   4       46.41       56.98      8.49 o
   0   8   4        7.03        7.65      5.70 o
   1   8   4       22.19       17.23      3.20 o
   2   8   4      399.85      363.51     12.08 o
   3   8   4      502.31      462.89     12.25 o
   4   8   4        3.03        3.62      0.91 o
   5   8   4        5.57        3.13      1.72 o
   6   8   4       23.14       28.04      4.32 o
   2   9   4       35.11       38.03      4.78 o
   3   9   4        9.12       10.30      2.50 o
   5   9   4       21.74       24.09      5.07 o
  -3  -8   5       53.10       46.46      7.40 o
  -5  -7   5       16.82       15.89      3.24 o
  -4  -7   5       38.69       33.48      3.33 o
  -3  -7   5        0.23        4.02      2.17 o
  -2  -7   5       27.76       30.77      4.00 o
  -1  -7   5      156.16      165.95      9.64 o
   0  -7   5        3.34        2.05      2.87 o
   1  -7   5        0.01        1.32      1.32 o
  -6  -6   5        0.00        1.61      1.12 o
  -5  -6   5       14.15       13.65      2.89 o
  -4  -6   5       80.23       83.30      4.91 o
  -3  -6   5       24.04       26.19      3.27 o
  -2  -6   5      379.79      397.74     12.10 o
  -1  -6   5        4.01        2.57      1.50 o
   0  -6   5       34.11       31.43      3.92 o
   1  -6   5      199.03      209.02      8.07 o
   2  -6   5       19.26       17.85      2.58 o
   3  -6   5      231.87      216.53      9.27 o
  -7  -5   5       26.70       24.19      5.26 o
  -6  -5   5       28.43       36.17      6.76 o
  -5  -5   5      162.36      160.18      8.62 o
  -4  -5   5       55.90       57.38      3.73 o
  -3  -5   5        4.13        4.15      0.97 o
  -2  -5   5      300.50      301.52      9.65 o
  -1  -5   5      115.59      117.31      4.91 o
   0  -5   5      101.43      104.43      4.89 o
   1  -5   5        1.67        2.44      0.98 o
   2  -5   5      158.14      153.66      6.45 o
   3  -5   5      227.02      216.18      8.26 o
   4  -5   5       38.89       42.00      3.95 o
   5  -5   5        2.65        0.27      2.05 o
  -7  -4   5       36.83       33.80      4.96 o
  -6  -4   5        8.91       11.31      2.78 o
  -5  -4   5       21.88       21.22      3.21 o
  -4  -4   5       24.46       26.41      2.39 o
  -3  -4   5       17.82       16.39      1.86 o
  -2  -4   5       66.84       61.57      2.16 o
  -1  -4   5        2.77        2.89      0.70 o
   0  -4   5      211.07      222.33      3.84 o
   1  -4   5      530.68      550.03      7.41 o
   2  -4   5      147.48      140.93      5.70 o
   3  -4   5      424.74      415.41     10.66 o
   4  -4   5       74.33       80.55      5.12 o
   5  -4   5        5.36        4.52      1.64 o
   6  -4   5       21.45       23.18      5.39 o
  -8  -3   5       10.61       10.38      3.86 o
  -7  -3   5       77.21       82.07      6.69 o
  -6  -3   5      201.36      198.67      9.50 o
  -5  -3   5        6.67        2.84      1.34 o
  -4  -3   5      287.52      282.77     11.53 o
  -3  -3   5        0.05        1.20      1.05 o
  -2  -3   5       54.30       57.21      2.63 o
  -1  -3   5       43.22       42.61      1.82 o
   0  -3   5       17.86       20.45      1.41 o
   1  -3   5      128.70      136.20      2.95 o
   2  -3   5      824.61      843.93     15.57 o
   3  -3   5        0.38        2.84      0.91 o
   4  -3   5       46.28       45.43      2.88 o
   5  -3   5      171.65      166.50      7.24 o
   6  -3   5        0.52        1.82      1.66 o
  -8  -2   5       79.67       72.17      9.26 o
  -7  -2   5       28.62       35.33      4.39 o
  -6  -2   5       47.06       41.46      6.16 o
  -5  -2   5      321.22      315.93      8.02 o
  -4  -2   5       20.87       16.25      1.70 o
  -3  -2   5       50.65       53.22      2.66 o
  -2  -2   5     1452.37     1432.30     13.29 o
  -1  -2   5       79.71       80.76      3.13 o
   0  -2   5      560.09      581.27      5.54 o
   1  -2   5     1648.56     1650.87      9.29 o
   2  -2   5        0.21        1.15      0.66 o
   3  -2   5      197.13      205.62      4.95 o
   4  -2   5       95.36       86.83      3.21 o
   5  -2   5       35.71       32.77      2.57 o
   6  -2   5       21.58       22.27      3.29 o
   7  -2   5       27.50       24.59      4.02 o
  -8  -1   5       21.24       15.36      4.36 o
  -7  -1   5        7.90        4.57      1.39 o
  -6  -1   5      342.45      335.21      9.40 o
  -5  -1   5       21.22       20.17      1.77 o
  -4  -1   5        1.13        2.43      0.80 o
  -3  -1   5       62.73       53.66      1.84 o
  -2  -1   5       85.11      100.98      2.17 o
  -1  -1   5     2089.09     2112.50     14.91 o
   0  -1   5     1063.53      924.75     10.11 o
   1  -1   5     3007.28     3203.33     15.03 o
   2  -1   5       48.14       55.26      2.57 o
   3  -1   5      228.13      217.58      4.21 o
   4  -1   5        6.47        7.05      1.32 o
   5  -1   5      496.24      481.46      8.72 o
   6  -1   5      151.02      152.48      5.68 o
   7  -1   5        3.52        0.84      1.98 o
  -7   0   5       96.35       96.42      6.74 o
  -6   0   5       25.52       20.70      2.06 o
  -5   0   5      128.17      132.29      4.70 o
  -4   0   5       18.87       19.67      1.73 o
  -3   0   5      577.48      561.08      7.76 o
  -2   0   5     5383.22     5336.09     43.68 o
  -1   0   5      298.36      379.39      6.27 o
   0   0   5      538.46      518.37      8.04 o
   1   0   5     2815.25     2752.26     13.41 o
   2   0   5       13.54       18.71      2.02 o
   3   0   5        2.14        1.57      0.66 o
   4   0   5        4.50        4.86      0.97 o
   5   0   5       26.26       29.19      2.06 o
   6   0   5      647.24      652.39     11.41 o
   7   0   5      138.90      135.39      6.61 o
   8   0   5       24.53       35.74      4.65 o
  -7   1   5        1.18        0.09      1.99 o
  -6   1   5       35.95       31.77      3.45 o
  -5   1   5       58.41       57.02      4.49 o
  -4   1   5      451.43      432.68      8.65 o
  -3   1   5       77.00       71.24      3.01 o
  -2   1   5      389.34      400.94      5.17 o
  -1   1   5     2148.18     2078.15     24.06 o
   0   1   5       62.18       62.18      2.72 o
   1   1   5     2181.25     2194.95     17.11 o
   2   1   5        7.55       14.16      1.55 o
   3   1   5       17.21       17.82      0.96 o
   4   1   5      155.67      164.21      4.06 o
   5   1   5      306.32      301.95      4.96 o
   6   1   5       33.70       39.80      2.99 o
   7   1   5       16.11       19.14      2.04 o
   8   1   5       89.26       85.03      9.43 o
  -7   2   5       19.97       25.19      5.72 o
  -6   2   5        1.07        0.57      1.70 o
  -5   2   5      212.28      216.08      7.50 o
  -4   2   5        3.78        4.72      1.45 o
  -3   2   5       85.20       92.58      3.45 o
  -2   2   5     1637.15     1615.27     18.23 o
  -1   2   5       22.03       25.53      1.30 o
   0   2   5        8.79       10.20      1.30 o
   1   2   5      154.16      138.97      2.89 o
   2   2   5     1085.16     1094.97     11.89 o
   3   2   5       10.02       12.56      1.48 o
   4   2   5      581.60      549.98     10.40 o
   5   2   5        7.57        9.10      1.09 o
   6   2   5        2.32        3.78      1.27 o
   7   2   5      255.12      246.78      6.99 o
   8   2   5        4.76        2.59      1.08 o
   9   2   5       59.95       64.27      8.33 o
  -6   3   5        0.83        5.34      2.23 o
  -5   3   5       86.04       88.28      6.75 o
  -4   3   5      718.27      740.03     13.35 o
  -3   3   5     1005.06     1003.81     13.12 o
  -2   3   5      409.33      397.29      8.80 o
  -1   3   5       47.27       43.37      1.73 o
   0   3   5       39.86       30.43      1.82 o
   1   3   5       35.30       37.75      1.92 o
   2   3   5      295.36      293.83      5.82 o
   3   3   5      110.38      103.85      2.98 o
   4   3   5       63.64       64.90      2.08 o
   5   3   5       19.31       17.96      1.28 o
   6   3   5      692.15      679.47     10.20 o
   7   3   5       77.37       73.84      3.91 o
   8   3   5        3.85        4.88      1.49 o
   9   3   5      120.06      121.15      8.13 o
  -5   4   5        5.73       12.02      5.18 o
  -4   4   5       20.35       21.03      3.40 o
  -3   4   5       29.40       30.11      2.02 o
  -2   4   5       43.60       40.76      2.51 o
  -1   4   5     1329.60     1339.02     10.39 o
   0   4   5        9.53        8.25      0.91 o
   1   4   5      207.70      202.57      4.82 o
   2   4   5      942.82      933.28     11.86 o
   3   4   5      390.44      408.00      9.91 o
   4   4   5       89.00       81.74      2.72 o
   5   4   5      700.04      691.66      8.24 o
   6   4   5        5.31        6.37      1.29 o
   7   4   5       18.44       24.38      7.11 o
   8   4   5      178.77      181.57      9.77 o
  -4   5   5       59.22       64.98      6.03 o
  -3   5   5      134.07      130.64      6.18 o
  -2   5   5      129.63      132.99      4.95 o
  -1   5   5      467.26      447.77      9.48 o
   0   5   5       88.37       88.19      3.24 o
   1   5   5      721.74      747.90      7.82 o
   2   5   5      217.01      216.49      5.30 o
   3   5   5        0.21        0.33      0.90 o
   4   5   5      240.85      230.81      5.03 o
   5   5   5      147.56      157.15      5.28 o
   6   5   5       19.86       21.12      2.43 o
   7   5   5      124.72      129.19      7.95 o
   8   5   5      185.87      194.42     10.48 o
  -3   6   5      139.51      145.96      7.11 o
  -2   6   5       39.31       40.41      3.05 o
  -1   6   5       42.95       46.41      3.06 o
   0   6   5       76.87       87.36      4.68 o
   1   6   5      190.76      179.62      6.04 o
   2   6   5      144.41      143.59      5.59 o
   3   6   5       62.01       58.25      3.53 o
   4   6   5        4.00        2.16      0.87 o
   5   6   5       39.35       39.57      3.50 o
   6   6   5       17.95       17.29      2.60 o
   7   6   5       80.83       92.27      7.20 o
  -2   7   5        0.98       -0.63      1.17 o
  -1   7   5        1.16        1.32      1.22 o
   0   7   5       71.76       73.11      4.65 o
   1   7   5       34.59       29.34      4.95 o
   2   7   5        2.98        4.00      1.29 o
   3   7   5      172.38      184.37      6.01 o
   4   7   5        0.93        2.06      1.31 o
   5   7   5       45.06       50.65      4.98 o
   6   7   5       70.35       90.14      5.65 o
   7   7   5        1.78        3.47      1.66 o
   0   8   5       15.54       17.79      3.94 o
   1   8   5       29.47       28.92      3.99 o
   2   8   5        0.02       -0.41      1.31 o
   3   8   5        1.76        0.00      1.35 o
   4   8   5        4.48        0.59      1.01 o
   5   8   5      156.86      146.19      7.12 o
   6   8   5       16.42       15.34      3.29 o
   2   9   5       11.31        6.14      2.32 o
   3   9   5        3.55        1.43      3.47 o
   5   9   5       54.25       48.08      7.55 o
  -5  -7   6       90.96       96.90     10.52 o
  -4  -7   6        0.08        0.49      2.28 o
  -3  -7   6       13.19        9.21      2.36 o
  -2  -7   6       27.97       32.30      6.66 o
  -1  -7   6        0.07        2.24      1.43 o
   0  -7   6       14.45       15.70      3.23 o
  -6  -6   6       10.26        9.87      2.93 o
  -5  -6   6       28.08       28.97      5.41 o
  -4  -6   6       26.64       32.12      5.05 o
  -3  -6   6      107.19      108.19      5.59 o
  -2  -6   6       53.47       54.02      5.31 o
  -1  -6   6       64.32       62.53      5.54 o
   0  -6   6      100.47       99.31      8.38 o
   1  -6   6      114.65      123.52      8.70 o
   2  -6   6       10.74       11.07      2.21 o
   3  -6   6      105.20       91.90      6.94 o
  -6  -5   6      164.61      173.12     12.91 o
  -5  -5   6       47.62       51.09      5.07 o
  -4  -5   6        5.69        5.72      1.95 o
  -3  -5   6      101.03      110.64      5.23 o
  -2  -5   6       41.25       37.31      2.98 o
  -1  -5   6       15.18       16.88      2.00 o
   0  -5   6      153.51      165.93      8.34 o
   1  -5   6      147.37      149.31      5.21 o
   2  -5   6       13.37       14.53      1.87 o
   3  -5   6      268.00      256.44      9.09 o
   4  -5   6        3.17        5.99      1.59 o
  -7  -4   6      184.04      196.17     15.04 o
  -6  -4   6       85.12       88.47      6.75 o
  -5  -4   6        0.23        0.11      1.34 o
  -4  -4   6       58.56       64.30      5.05 o
  -3  -4   6      152.87      145.15      5.46 o
  -2  -4   6        0.96        0.37      0.74 o
  -1  -4   6       10.49       12.70      1.26 o
   0  -4   6       77.79       77.46      3.02 o
   1  -4   6       76.97       72.41      2.82 o
   2  -4   6      195.77      188.49      6.65 o
   3  -4   6      742.31      727.66     14.25 o
   4  -4   6      245.06      234.72      8.75 o
   5  -4   6       10.64       13.46      2.37 o
   6  -4   6        5.70       15.07      5.09 o
  -7  -3   6       14.18       16.85      3.11 o
  -6  -3   6      381.07      392.82     13.87 o
  -5  -3   6      171.61      166.54      8.42 o
  -4  -3   6      119.80      122.67      9.20 o
  -3  -3   6      107.65      113.67      4.42 o
  -2  -3   6      124.78      127.85      4.67 o
  -1  -3   6      291.82      292.65      4.65 o
   0  -3   6      401.49      392.94      6.20 o
   1  -3   6      178.62      176.37      3.66 o
   2  -3   6       54.30       56.94      3.22 o
   3  -3   6      633.86      621.92      8.57 o
   4  -3   6       11.37       12.28      1.69 o
   5  -3   6       59.56       60.38      4.62 o
   6  -3   6       21.55       21.57      3.03 o
  -7  -2   6       33.16       39.43      4.66 o
  -6  -2   6      113.05      111.08      7.31 o
  -5  -2   6       31.46       21.72      2.26 o
  -4  -2   6        9.23        8.32      2.65 o
  -3  -2   6      142.72      129.46      3.99 o
  -2  -2   6       54.23       61.79      2.93 o
  -1  -2   6      285.13      287.12      6.30 o
   0  -2   6       19.01       11.99      0.87 o
   1  -2   6       88.21      120.43      2.72 o
   2  -2   6      287.64      294.60      4.53 o
   3  -2   6     1597.08     1540.22     14.22 o
   4  -2   6      419.98      414.65      7.93 o
   5  -2   6       13.06       14.02      1.81 o
   6  -2   6       15.91       13.56      1.89 o
   7  -2   6        0.28        3.88      3.00 o
  -7  -1   6      193.31      194.62     10.21 o
  -6  -1   6       31.19       31.37      2.96 o
  -5  -1   6       12.89       15.88      2.01 o
  -4  -1   6      223.03      213.87      5.08 o
  -3  -1   6      808.58      842.10      9.41 o
  -2  -1   6       75.17       87.15      2.43 o
  -1  -1   6        7.89        6.57      0.50 o
   0  -1   6      319.83      319.97      5.30 o
   1  -1   6       54.07       43.80      2.29 o
   2  -1   6      671.77      689.36      7.98 o
   3  -1   6      146.12      137.49      4.60 o
   4  -1   6        9.54        8.34      1.44 o
   5  -1   6       15.95       16.58      2.01 o
   6  -1   6       98.71      102.13      5.50 o
   7  -1   6        1.66        2.72      1.39 o
  -7   0   6       24.40       22.10      3.47 o
  -6   0   6       37.34       32.19      3.13 o
  -5   0   6      317.03      308.73      7.32 o
  -4   0   6        0.87        1.53      0.87 o
  -3   0   6       26.97       24.82      1.75 o
  -2   0   6       80.43       86.26      2.81 o
  -1   0   6     1167.83     1244.74     18.65 o
   0   0   6      269.75      255.65      6.20 o
   1   0   6     3553.14     3777.37     51.36 o
   2   0   6      932.89      924.65     13.75 o
   3   0   6      164.99      165.31      8.41 o
   4   0   6      133.58      147.58      3.57 o
   5   0   6       51.07       49.86      3.28 o
   6   0   6       10.82       11.45      1.64 o
   7   0   6        9.40        7.70      1.73 o
   8   0   6      121.06      105.16     11.02 o
  -7   1   6       71.50       70.86      8.83 o
  -6   1   6       24.40       19.35      2.44 o
  -5   1   6      363.62      377.94     14.72 o
  -4   1   6       87.76       82.21      3.66 o
  -3   1   6       51.42       53.83      3.33 o
  -2   1   6      203.97      180.83      3.36 o
  -1   1   6       56.71       63.24      2.61 o
   0   1   6       28.51       19.55      1.79 o
   1   1   6     2513.73     2299.58     15.41 o
   2   1   6      570.50      621.12      9.12 o
   3   1   6     1026.24      993.77     11.13 o
   4   1   6      963.30      954.82     19.60 o
   5   1   6       20.86       23.74      1.71 o
   6   1   6       19.09       19.70      2.19 o
   7   1   6      239.17      242.77      8.25 o
   8   1   6        0.61        2.36      2.73 o
  -7   2   6       14.70       14.86      4.24 o
  -6   2   6      140.24      154.03     10.73 o
  -5   2   6       10.94       11.96      2.68 o
  -4   2   6       15.57       16.82      1.89 o
  -3   2   6     1004.35     1001.21     12.27 o
  -2   2   6        0.41        3.06      1.33 o
  -1   2   6      234.68      260.72      5.46 o
   0   2   6      261.34      214.41      5.88 o
   1   2   6     1072.86     1072.76     12.64 o
   2   2   6     1200.16     1158.50      9.11 o
   3   2   6      395.99      356.16      8.22 o
   4   2   6        1.00        2.85      1.04 o
   5   2   6       70.62       74.58      3.08 o
   6   2   6      145.21      148.44      5.92 o
   7   2   6       22.11       21.62      3.05 o
   8   2   6       77.64       68.02      4.59 o
   9   2   6       69.46       66.54      8.47 o
  -6   3   6        5.79       -1.67      2.06 o
  -5   3   6       49.16       47.14      4.87 o
  -4   3   6        3.59        4.29      1.80 o
  -3   3   6      262.57      263.04      6.38 o
  -2   3   6       25.13       28.48      2.40 o
  -1   3   6      945.99      968.08     12.01 o
   0   3   6      153.56      174.63      4.66 o
   1   3   6        2.46        5.60      1.03 o
   2   3   6      158.77      161.83      4.55 o
   3   3   6       49.08       50.99      1.92 o
   4   3   6      268.58      272.44      6.70 o
   5   3   6      708.74      703.09      9.97 o
   6   3   6       21.70       22.81      1.93 o
   7   3   6        4.41        5.02      1.46 o
   8   3   6      114.01      110.26      5.86 o
   9   3   6       26.09       25.22      3.90 o
  -5   4   6       23.58       28.48      4.29 o
  -4   4   6       32.39       38.00      4.57 o
  -3   4   6        9.44       11.69      1.62 o
  -2   4   6      116.31      112.96      5.04 o
  -1   4   6      628.87      630.39      7.84 o
   0   4   6        1.83        2.02      0.50 o
   1   4   6        0.03        1.57      0.73 o
   2   4   6     1050.63     1058.39     12.00 o
   3   4   6      185.75      189.15      8.07 o
   4   4   6      357.52      341.13      5.73 o
   5   4   6      378.70      394.10      7.95 o
   6   4   6       30.32       30.37      2.37 o
   7   4   6       63.10       71.06      4.69 o
   8   4   6      204.79      201.08     10.25 o
  -4   5   6      168.04      178.71     10.15 o
  -3   5   6      841.07      856.26     20.56 o
  -2   5   6       82.37       75.72      4.51 o
  -1   5   6       12.30       13.57      1.92 o
   0   5   6       24.10       25.45      1.87 o
   1   5   6      584.09      572.76      8.82 o
   2   5   6       16.57       17.44      1.77 o
   3   5   6      708.95      704.60     13.10 o
   4   5   6       24.45       26.80      1.92 o
   5   5   6        3.03        6.42      1.24 o
   6   5   6       99.75       94.74      4.42 o
   7   5   6       30.93       34.80      4.29 o
   8   5   6       61.10       54.12      5.66 o
  -3   6   6        0.92        4.60      2.22 o
  -2   6   6       10.25       13.79      2.18 o
  -1   6   6        3.85        4.24      1.19 o
   0   6   6      365.64      361.13      9.65 o
   1   6   6       13.61       13.36      1.78 o
   2   6   6        4.69        6.82      1.64 o
   3   6   6      233.90      235.55      7.10 o
   4   6   6       76.47       76.16      3.59 o
   5   6   6       54.77       51.79      3.67 o
   6   6   6        0.03       -0.49      1.21 o
   7   6   6        5.42        6.17      1.73 o
  -2   7   6       28.07       25.28      5.19 o
  -1   7   6       52.26       48.95      4.01 o
   0   7   6        1.02       -0.24      0.95 o
   1   7   6       32.03       29.11      3.87 o
   2   7   6      154.19      147.87     10.07 o
   3   7   6       21.46       21.85      2.08 o
   4   7   6        0.17        1.96      1.60 o
   5   7   6       66.85       67.21      5.89 o
   6   7   6        1.03       -0.01      1.42 o
   7   7   6        1.85        1.88      1.52 o
  -1   8   6        5.03        9.86      3.42 o
   0   8   6       12.43       16.50      3.86 o
   1   8   6       87.97       93.40      7.24 o
   2   8   6        4.01        4.15      1.95 o
   3   8   6       16.74       19.65      2.67 o
   4   8   6       18.19       21.13      2.74 o
   5   8   6        0.29        3.72      2.84 o
   6   8   6       24.32       28.05      4.02 o
   3   9   6       11.12       10.27      3.23 o
   4   9   6       12.53       15.82      4.35 o
   5   9   6       41.97       43.09      6.94 o
  -5  -7   7        7.07        7.97      2.96 o
  -3  -7   7       84.90       78.54      9.09 o
  -2  -7   7       95.43       89.58      7.19 o
  -1  -7   7       66.67       69.25      6.56 o
  -5  -6   7        4.38        4.57      1.92 o
  -4  -6   7       24.19       30.34      4.14 o
  -3  -6   7      130.11      130.90      6.25 o
  -2  -6   7       75.35       79.00      6.27 o
  -1  -6   7       17.42       15.04      3.68 o
   0  -6   7       54.57       54.14      5.44 o
   1  -6   7       17.17       18.51      3.20 o
   2  -6   7       30.49       29.87      4.69 o
  -6  -5   7        2.25        4.33      1.96 o
  -5  -5   7       35.13       40.76      4.64 o
  -4  -5   7      313.45      324.40     12.32 o
  -3  -5   7       31.74       32.24      3.00 o
  -2  -5   7       19.42       20.92      2.34 o
  -1  -5   7      206.57      194.79      7.27 o
   0  -5   7       41.73       39.73      6.26 o
   1  -5   7       17.54       19.61      2.87 o
   2  -5   7       22.70       23.31      2.34 o
   3  -5   7       27.91       28.31      2.76 o
   4  -5   7       54.97       49.69      4.42 o
  -6  -4   7       38.81       40.80      4.86 o
  -5  -4   7      160.52      176.44      9.20 o
  -4  -4   7        1.74        3.28      3.12 o
  -3  -4   7        2.25        2.60      1.05 o
  -2  -4   7      187.97      186.18      6.32 o
  -1  -4   7       47.19       41.96      3.03 o
   0  -4   7      100.62       97.37      3.50 o
   1  -4   7       69.78       69.18      3.23 o
   2  -4   7       50.58       52.29      3.16 o
   3  -4   7        4.25        5.04      1.39 o
   4  -4   7      141.86      139.65      6.82 o
   5  -4   7        2.04        3.96      1.59 o
  -7  -3   7       57.63       76.35      9.70 o
  -6  -3   7      119.77      118.57      7.94 o
  -5  -3   7        0.78        2.73      2.00 o
  -4  -3   7      396.01      385.93     12.38 o
  -3  -3   7       91.09       90.44      4.12 o
  -2  -3   7      169.27      156.62      5.37 o
  -1  -3   7       14.20       16.05      1.84 o
   0  -3   7       30.75       32.47      1.89 o
   1  -3   7      124.86      120.86      3.25 o
   2  -3   7      284.43      288.05      6.47 o
   3  -3   7      590.84      597.52     10.91 o
   4  -3   7      472.62      450.59      9.36 o
   5  -3   7        9.80       10.34      2.00 o
   6  -3   7        1.91        1.71      1.28 o
  -7  -2   7       94.96      108.94      7.96 o
  -6  -2   7       44.09       56.38      5.30 o
  -5  -2   7      197.50      202.55      9.42 o
  -4  -2   7       72.80       70.39      5.23 o
  -3  -2   7      110.81      107.19      3.85 o
  -2  -2   7      144.48      144.84      4.72 o
  -1  -2   7      440.41      427.84      8.09 o
   0  -2   7      226.10      230.04      5.87 o
   1  -2   7        0.73       -0.15      0.56 o
   2  -2   7      117.06      126.89      3.00 o
   3  -2   7      386.98      370.22      7.31 o
   4  -2   7     1185.18     1161.63     13.80 o
   5  -2   7        3.68        5.09      1.18 o
   6  -2   7       79.27       95.17      4.88 o
   7  -2   7       11.55       11.00      3.67 o
  -7  -1   7       27.89       31.68      4.31 o
  -6  -1   7       19.18       21.11      2.62 o
  -5  -1   7       32.39       35.06      3.03 o
  -4  -1   7      523.29      541.07     10.69 o
  -3  -1   7       28.77       24.83      1.69 o
  -2  -1   7      111.29      124.91      2.72 o
  -1  -1   7      997.97      949.68     12.28 o
   0  -1   7       15.30       19.91      1.52 o
   1  -1   7       37.48       40.44      2.35 o
   2  -1   7      189.09      188.37      4.39 o
   3  -1   7        3.84        2.82      1.04 o
   4  -1   7      872.94      849.74     12.94 o
   5  -1   7       91.18       98.46      4.76 o
   6  -1   7       30.22       31.39      3.21 o
   7  -1   7        2.18        4.55      1.31 o
  -7   0   7       85.98       72.62      5.97 o
  -6   0   7       68.29       68.45      4.67 o
  -5   0   7       33.78       36.67      2.64 o
  -4   0   7        3.42        3.47      1.38 o
  -3   0   7        0.60        1.96      1.07 o
  -2   0   7      410.12      394.17      7.16 o
  -1   0   7      192.14      201.12      5.28 o
   0   0   7      370.42      392.32      8.33 o
   1   0   7       44.84       33.19      2.39 o
   2   0   7      856.60      990.75     14.13 o
   3   0   7      330.23      346.66      6.34 o
   4   0   7     1974.90     1939.97     15.64 o
   5   0   7      660.51      642.43     14.15 o
   6   0   7        0.50       -0.36      2.68 o
   7   0   7      172.38      174.14      9.19 o
   8   0   7        4.15        2.37      2.24 o
  -7   1   7        1.10        3.32      2.79 o
  -6   1   7      115.02      112.53      5.83 o
  -5   1   7       10.06       11.46      1.91 o
  -4   1   7       14.97       15.18      1.69 o
  -3   1   7      633.34      626.73      9.50 o
  -2   1   7      764.23      789.51     12.50 o
  -1   1   7      137.81      144.04      4.17 o
   0   1   7      460.23      458.01      8.67 o
   1   1   7      672.21      696.34      7.52 o
   2   1   7     1045.79     1096.33     29.27 o
   3   1   7     1083.43     1055.33      7.50 o
   4   1   7      970.92      951.99      8.30 o
   5   1   7       96.22       85.90      5.30 o
   6   1   7      175.12      169.42      7.86 o
   7   1   7       82.67       80.93      7.53 o
   8   1   7        0.47        1.11      2.18 o
  -6   2   7        7.92        7.55      3.33 o
  -5   2   7        0.11        2.03      1.51 o
  -4   2   7      749.24      734.49     11.17 o
  -3   2   7        1.05        4.14      1.11 o
  -2   2   7       94.25      103.87      5.27 o
  -1   2   7     2550.37     2490.80     21.38 o
   0   2   7       72.40       79.02      3.91 o
   1   2   7     1897.31     1979.87     15.80 o
   2   2   7     2177.69     2250.36     27.11 o
   3   2   7      715.12      689.18     12.09 o
   4   2   7      632.61      646.48     11.95 o
   5   2   7      264.21      269.84      6.69 o
   6   2   7       10.68        6.73      3.24 o
   7   2   7       12.78       10.88      2.38 o
   8   2   7       35.89       36.28      3.56 o
  -6   3   7        3.86        3.32      2.82 o
  -5   3   7      121.61      123.90      8.06 o
  -4   3   7      372.84      372.15     10.04 o
  -3   3   7      275.79      263.51      6.61 o
  -2   3   7      471.91      452.01      9.52 o
  -1   3   7       36.43       44.93      2.58 o
   0   3   7       10.42       10.30      1.32 o
   1   3   7        0.22        0.39      0.74 o
   2   3   7       42.10       41.39      2.12 o
   3   3   7      391.39      367.46     15.61 o
   4   3   7       99.84       98.80      4.19 o
   5   3   7      324.57      323.39      8.44 o
   6   3   7      515.77      516.57     10.30 o
   7   3   7       86.19       77.70      4.84 o
   8   3   7       17.77       19.17      2.26 o
   9   3   7        0.04       -2.74      2.88 o
  -5   4   7       14.01       12.46      4.04 o
  -4   4   7       72.40       73.77      6.23 o
  -3   4   7        1.98        3.04      0.80 o
  -2   4   7      232.01      222.37      7.27 o
  -1   4   7      452.04      451.58      7.14 o
   0   4   7       52.00       52.30      2.17 o
   1   4   7       65.89       64.40      2.98 o
   2   4   7       20.00       24.52      1.94 o
   3   4   7      231.26      255.56     10.52 o
   4   4   7      447.21      457.87     11.90 o
   5   4   7       64.32       59.59      3.54 o
   6   4   7       45.45       41.06      2.82 o
   7   4   7      154.65      164.83      7.21 o
   8   4   7        3.52        4.38      2.58 o
  -4   5   7       20.60       22.75      3.90 o
  -3   5   7        9.09       17.97      4.56 o
  -2   5   7       52.96       56.29      3.99 o
  -1   5   7       57.86       59.65      3.90 o
   0   5   7      784.93      784.81     10.68 o
   1   5   7        9.93       12.77      1.34 o
   2   5   7       20.73       21.57      1.95 o
   3   5   7      422.86      431.95     13.83 o
   4   5   7       68.42       69.01      3.80 o
   5   5   7        0.23        0.47      1.10 o
   6   5   7      198.73      195.94      7.21 o
   7   5   7        0.81        4.71      1.67 o
   8   5   7       12.89       16.55      3.38 o
  -3   6   7        4.36        5.76      1.61 o
  -2   6   7        2.44        2.08      1.33 o
  -1   6   7      148.15      144.00      9.87 o
   0   6   7      139.10      136.38      6.12 o
   1   6   7       87.54       83.90      5.93 o
   2   6   7       51.33       44.97      3.26 o
   3   6   7       38.91       42.19      6.43 o
   4   6   7        0.21       -0.74      1.02 o
   5   6   7       29.00       25.17      2.69 o
   6   6   7        1.56        3.16      1.70 o
   7   6   7       13.31       14.90      2.88 o
  -2   7   7      309.93      295.69     18.02 o
  -1   7   7       46.75       48.74      4.06 o
   0   7   7       77.78       70.55      6.31 o
   1   7   7        1.24        3.11      1.75 o
   2   7   7        0.18       -0.33      1.06 o
   3   7   7       30.91       26.42      2.83 o
   4   7   7       45.15       47.73      4.70 o
   5   7   7        0.34        1.59      1.37 o
   6   7   7       14.80       14.93      2.84 o
   7   7   7       44.43       53.71      5.62 o
  -1   8   7       63.93       51.03      7.57 o
   0   8   7       44.28       48.11      7.32 o
   1   8   7        2.82        5.15      2.30 o
   2   8   7        0.07        0.35      0.99 o
   3   8   7        1.10        2.35      1.55 o
   4   8   7       55.70       60.28      4.56 o
   5   8   7       21.95       22.09      3.64 o
   6   8   7       17.80       23.42      4.03 o
   4   9   7        5.37        3.05      2.10 o
   5   9   7        0.01        1.42      1.67 o
  -2  -7   8      339.71      295.16     18.27 o
  -1  -7   8       93.12       89.53     10.43 o
  -5  -6   8       56.75       46.20      7.49 o
  -4  -6   8        1.05        3.59      2.13 o
  -3  -6   8       47.17       47.02      4.28 o
  -2  -6   8      156.82      159.69      9.02 o
  -1  -6   8      187.63      184.31      9.88 o
   0  -6   8        0.23        1.21      1.34 o
   1  -6   8        2.16        3.12      1.50 o
   2  -6   8       14.35       16.04      4.97 o
  -5  -5   8        0.43        3.22      2.56 o
  -4  -5   8       14.35       15.04      3.18 o
  -3  -5   8        4.71        7.13      1.57 o
  -2  -5   8      763.61      764.86     15.42 o
  -1  -5   8      135.11      134.63      7.73 o
   0  -5   8      106.73      110.06      7.23 o
   1  -5   8      127.22      124.27      7.80 o
   2  -5   8       24.05       28.02      3.07 o
   3  -5   8        0.14        1.29      1.25 o
   4  -5   8       14.16       12.26      2.15 o
  -6  -4   8       54.75       53.19      5.68 o
  -5  -4   8      101.35      100.96      7.20 o
  -4  -4   8       23.19       22.73      3.42 o
  -3  -4   8       28.38       24.96      2.90 o
  -2  -4   8       95.44       98.10      4.79 o
  -1  -4   8       17.08       19.23      2.10 o
   0  -4   8        8.94        8.67      1.39 o
   1  -4   8      161.42      161.64      5.02 o
   2  -4   8       38.11       42.85      3.47 o
   3  -4   8       10.02        8.37      1.55 o
   4  -4   8       27.02       25.95      3.03 o
   5  -4   8       30.08       29.54      3.46 o
  -6  -3   8       46.04       47.04      5.14 o
  -5  -3   8       17.45       20.06      3.19 o
  -4  -3   8      552.42      520.30     14.84 o
  -3  -3   8        3.05        3.47      1.07 o
  -2  -3   8       26.62       30.88      2.63 o
  -1  -3   8       52.70       50.33      3.21 o
   0  -3   8      253.96      238.16      6.61 o
   1  -3   8       85.28       83.40      2.87 o
   2  -3   8      145.92      160.90      5.00 o
   3  -3   8      167.14      168.03      4.79 o
   4  -3   8       72.23       68.32      3.81 o
   5  -3   8       66.10       73.44      5.19 o
   6  -3   8      181.89      171.88     14.52 o
  -6  -2   8       64.19       73.91      6.34 o
  -5  -2   8        6.03        6.95      2.16 o
  -4  -2   8       92.57      112.90      6.92 o
  -3  -2   8       38.67       43.64      4.03 o
  -2  -2   8      151.22      151.64      5.10 o
  -1  -2   8      596.89      580.35      9.96 o
   0  -2   8       11.06        9.76      1.39 o
   1  -2   8      118.60      119.72      3.46 o
   2  -2   8      957.65      966.72      9.34 o
   3  -2   8      207.25      206.49      5.03 o
   4  -2   8      146.45      146.90      5.12 o
   5  -2   8      178.40      167.85      7.00 o
   6  -2   8        0.05        0.27      1.26 o
   7  -2   8        1.88       -0.13      2.35 o
  -7  -1   8       91.60       84.94      9.71 o
  -6  -1   8       79.30       72.13      6.26 o
  -5  -1   8      228.66      229.33      9.02 o
  -4  -1   8        3.70        7.05      2.39 o
  -3  -1   8        6.28        7.29      1.76 o
  -2  -1   8      721.09      701.27      6.80 o
  -1  -1   8        2.65        2.67      1.13 o
   0  -1   8       77.21       81.57      4.46 o
   1  -1   8     1772.48     1741.21     16.10 o
   2  -1   8      305.65      344.34      7.15 o
   3  -1   8       36.99       35.45      2.17 o
   4  -1   8      620.48      603.67     11.29 o
   5  -1   8      151.20      143.41      5.90 o
   6  -1   8      154.33      156.10      8.46 o
   7  -1   8        6.80        8.71      2.13 o
  -7   0   8       14.83       13.95      3.97 o
  -6   0   8      335.35      364.07     12.42 o
  -5   0   8        0.04        1.32      1.19 o
  -4   0   8        8.74       12.22      1.51 o
  -3   0   8       68.68       67.42      3.65 o
  -2   0   8      314.12      316.80      6.68 o
  -1   0   8      959.20      936.92     12.08 o
   0   0   8     1946.65     1889.33     19.80 o
   1   0   8      186.59      178.00      5.72 o
   2   0   8       14.85       15.13      1.66 o
   3   0   8      228.93      249.23      5.66 o
   4   0   8       26.92       30.10      1.81 o
   5   0   8      653.88      621.67     14.46 o
   6   0   8       19.80       25.49      4.44 o
   7   0   8      168.08      169.39      9.28 o
   8   0   8       39.13       35.06      6.48 o
  -6   1   8        0.14        0.37      1.93 o
  -5   1   8      112.25      114.79      4.97 o
  -4   1   8        1.91        1.46      0.86 o
  -3   1   8      321.90      332.80      7.16 o
  -2   1   8       41.50       50.80      2.98 o
  -1   1   8        2.79        2.11      0.72 o
   0   1   8      827.48      813.43     12.46 o
   1   1   8       27.12       23.36      2.02 o
   2   1   8      816.77      780.90     12.51 o
   3   1   8      162.29      160.40      4.62 o
   4   1   8       29.44       26.63      1.87 o
   5   1   8      179.73      168.94      7.58 o
   6   1   8      411.56      404.19     12.45 o
   7   1   8       18.21       18.28      2.94 o
   8   1   8       33.94       44.15      4.97 o
  -6   2   8       59.82       62.81      5.77 o
  -5   2   8      101.67      106.14      5.66 o
  -4   2   8       96.26      102.22      4.36 o
  -3   2   8       12.65       11.60      1.82 o
  -2   2   8      413.60      389.70      8.66 o
  -1   2   8      214.21      206.43      5.53 o
   0   2   8       79.52       83.26      4.04 o
   1   2   8      523.04      496.86     10.24 o
   2   2   8       46.32       27.61      1.56 o
   3   2   8      194.98      209.89      7.03 o
   4   2   8      563.05      558.35      9.74 o
   5   2   8     1873.75     1887.12     25.02 o
   6   2   8        6.91        8.63      2.09 o
   7   2   8        0.01        3.62      1.95 o
   8   2   8       37.14       37.27      3.68 o
  -6   3   8       28.06       27.48      6.18 o
  -5   3   8      143.18      150.21     13.47 o
  -4   3   8        3.75        8.11      1.93 o
  -3   3   8       25.14       24.87      2.28 o
  -2   3   8      544.22      519.60     13.68 o
  -1   3   8      129.19      137.38      4.68 o
   0   3   8       25.31       26.57      2.20 o
   1   3   8        8.83       10.79      1.81 o
   2   3   8      158.79      181.96      6.68 o
   3   3   8        1.68        1.80      1.02 o
   4   3   8      360.96      359.53      8.14 o
   5   3   8       28.41       27.04      2.46 o
   6   3   8        0.28        2.14      1.52 o
   7   3   8       27.36       30.50      3.87 o
   8   3   8        0.42        2.31      2.38 o
  -5   4   8       18.29       17.78      5.18 o
  -4   4   8       44.47       47.90      5.28 o
  -3   4   8       84.60       89.62      4.23 o
  -2   4   8       76.69       69.10      4.16 o
  -1   4   8        4.90        4.60      1.18 o
   0   4   8      365.23      365.55      8.03 o
   1   4   8      160.20      150.19      6.14 o
   2   4   8      405.11      427.92     10.79 o
   3   4   8      666.63      680.89     17.90 o
   4   4   8       98.25       92.80      4.36 o
   5   4   8      223.47      249.09      7.44 o
   6   4   8       56.17       61.50      3.90 o
   7   4   8       18.11       10.56      3.91 o
   8   4   8        0.01       -1.14      2.00 o
  -4   5   8       60.62       74.25      9.83 o
  -3   5   8        3.29        0.64      1.50 o
  -2   5   8       96.19       94.37      5.25 o
  -1   5   8       27.28       25.87      2.72 o
   0   5   8        0.02        4.14      2.41 o
   1   5   8      145.56      150.12      4.38 o
   2   5   8      309.80      298.53      9.62 o
   3   5   8      134.64      133.57      5.09 o
   4   5   8        0.37        1.09      1.00 o
   5   5   8       65.93       68.02      4.09 o
   6   5   8        3.47        3.78      1.32 o
   7   5   8      125.02      139.10     10.41 o
   8   5   8       28.47       32.00      4.44 o
  -3   6   8        3.97       -2.92      2.92 o
  -2   6   8       32.50       33.62      3.40 o
  -1   6   8       34.28       32.88      3.84 o
   0   6   8      316.37      324.54     12.00 o
   1   6   8       41.97       45.62      4.50 o
   2   6   8        4.41        4.77      1.28 o
   3   6   8      292.70      283.75     10.32 o
   4   6   8        2.00        4.68      1.30 o
   5   6   8        0.59        2.25      1.03 o
   6   6   8       18.85       20.47      2.67 o
   7   6   8        0.69        1.33      1.20 o
  -2   7   8        6.81        3.78      2.02 o
  -1   7   8       38.35       43.95      3.99 o
   0   7   8       77.66       78.96      6.47 o
   1   7   8       97.93       89.33      6.68 o
   2   7   8       62.34       69.85      5.92 o
   3   7   8       18.97       20.12      2.56 o
   4   7   8        5.35        5.82      1.76 o
   5   7   8       58.62       64.84      7.28 o
   6   7   8        0.42        2.13      2.03 o
   7   7   8      101.11      117.80     11.17 o
   0   8   8       70.12       73.29      9.07 o
   1   8   8        2.92        0.01      2.94 o
   2   8   8        0.04        1.07      1.37 o
   3   8   8       17.99       20.90      3.66 o
   4   8   8       45.06       41.70      3.82 o
   5   8   8        0.01        1.63      1.51 o
   6   8   8       81.39       93.43      7.46 o
  -2  -7   9       29.33       22.83      5.49 o
  -4  -6   9        0.08       -1.34      2.21 o
  -3  -6   9       18.67       16.44      4.65 o
  -2  -6   9      354.61      345.00     13.60 o
  -1  -6   9        4.40        3.93      2.26 o
   0  -6   9       60.28       60.35      5.94 o
   1  -6   9        7.68        3.35      2.81 o
  -5  -5   9      125.14      120.47      8.45 o
  -4  -5   9        4.49        5.94      2.20 o
  -3  -5   9       56.87       60.38      5.52 o
  -2  -5   9       29.27       33.05      3.09 o
  -1  -5   9      274.71      274.22     14.00 o
   0  -5   9       42.91       41.10      4.47 o
   1  -5   9      265.26      278.05     11.94 o
   2  -5   9        2.80        2.25      1.52 o
   3  -5   9       16.54       16.78      2.50 o
   4  -5   9       13.57       16.20      3.61 o
  -5  -4   9       80.35       85.98      6.94 o
  -4  -4   9       80.01       85.92      6.68 o
  -3  -4   9       19.69       22.50      3.34 o
  -2  -4   9       92.39       94.46      7.08 o
  -1  -4   9        0.67        1.93      1.06 o
   0  -4   9      411.90      408.29      9.91 o
   1  -4   9       16.91       17.95      2.23 o
   2  -4   9       14.29       16.13      2.17 o
   3  -4   9       71.63       71.23      4.10 o
   4  -4   9       82.89       82.47      4.71 o
   5  -4   9        0.09       -2.25      3.51 o
  -6  -3   9       44.70       47.06      5.31 o
  -5  -3   9       28.22       27.26      6.57 o
  -4  -3   9       24.81       28.09      3.73 o
  -3  -3   9      184.15      190.94      8.89 o
  -2  -3   9      360.50      366.99      8.92 o
  -1  -3   9      716.25      708.74     16.39 o
   0  -3   9      101.06      100.49      4.55 o
   1  -3   9      425.40      425.23      7.34 o
   2  -3   9      705.24      689.80     11.18 o
   3  -3   9        0.27       -0.35      0.83 o
   4  -3   9        8.89       11.89      1.70 o
   5  -3   9      144.68      142.53      7.28 o
  -6  -2   9       25.31       29.71      4.20 o
  -5  -2   9      146.88      156.33      8.88 o
  -4  -2   9       78.17       77.18      5.92 o
  -3  -2   9      110.66      100.30      6.31 o
  -2  -2   9      120.01      115.24      4.65 o
  -1  -2   9      292.45      283.72      7.88 o
   0  -2   9       34.47       37.65      2.74 o
   1  -2   9      381.90      364.56      6.37 o
   2  -2   9      714.75      688.48      9.31 o
   3  -2   9        7.91        3.94      1.01 o
   4  -2   9      200.71      207.74      5.51 o
   5  -2   9      115.23      114.60      4.98 o
   6  -2   9       66.29       64.35      4.17 o
  -6  -1   9      261.97      294.24     19.17 o
  -5  -1   9       37.25       32.19      4.27 o
  -4  -1   9      203.11      170.34      9.64 o
  -3  -1   9     1089.24     1014.18     19.59 o
  -2  -1   9      123.77      126.38      4.54 o
  -1  -1   9        0.20       -0.05      0.32 o
   0  -1   9     1356.68     1323.11     23.08 o
   1  -1   9      210.41      206.33      5.88 o
   2  -1   9        6.88        7.60      1.40 o
   3  -1   9      369.58      374.27      8.13 o
   4  -1   9       14.65       15.77      1.85 o
   5  -1   9       96.76      100.36      9.91 o
   6  -1   9       98.21      113.90      6.82 o
   7  -1   9      108.21      119.61      8.04 o
  -6   0   9       11.72       11.79      2.18 o
  -5   0   9        0.02        0.24      1.13 o
  -4   0   9       20.99       25.41      2.62 o
  -3   0   9      163.88      202.67      7.03 o
  -2   0   9       37.12       39.86      2.54 o
  -1   0   9      212.66      204.69      6.01 o
   0   0   9      118.16      112.21     10.40 o
   1   0   9      197.60      208.12      6.64 o
   2   0   9      220.58      232.87     11.62 o
   3   0   9       55.60       49.74      2.70 o
   4   0   9      112.14      109.05      3.77 o
   5   0   9       10.49       11.93      2.64 o
   6   0   9       21.96       20.89      3.01 o
   7   0   9        2.59        2.31      2.07 o
  -6   1   9      126.79      134.81      8.45 o
  -5   1   9      126.52      122.52      6.30 o
  -4   1   9       34.90       39.43      2.80 o
  -3   1   9      407.14      385.19      7.93 o
  -2   1   9       34.61       28.42      2.37 o
  -1   1   9        9.40       10.38      1.63 o
   0   1   9      381.02      382.66      9.87 o
   1   1   9      213.53      223.09      6.50 o
   2   1   9      422.43      396.69      7.69 o
   3   1   9      646.00      688.03      7.64 o
   4   1   9      362.84      347.99      7.81 o
   5   1   9      694.30      692.30     17.53 o
   6   1   9        0.17        4.47      1.88 o
   7   1   9       35.12       37.36      4.20 o
   8   1   9       13.67       10.00      2.82 o
  -5   2   9      294.51      304.44      9.80 o
  -4   2   9      141.63      146.69      5.41 o
  -3   2   9        5.76        5.04      1.53 o
  -2   2   9      150.25      144.31      5.46 o
  -1   2   9       28.09       28.96      2.36 o
   0   2   9        1.85        3.40      1.18 o
   1   2   9      406.03      385.29      7.32 o
   2   2   9        5.50        7.84      1.59 o
   3   2   9      155.15      144.90      5.09 o
   4   2   9      478.53      462.94      9.27 o
   5   2   9      660.53      660.13     11.36 o
   6   2   9      152.36      149.55      7.87 o
   7   2   9       47.21       51.23      5.10 o
   8   2   9        1.10       -0.61      1.67 o
  -5   3   9        2.32        7.34      2.38 o
  -4   3   9       92.32       88.16      5.26 o
  -3   3   9      309.25      293.39      7.52 o
  -2   3   9        1.92        2.50      1.10 o
  -1   3   9       16.34       13.95      1.76 o
   0   3   9        0.05        1.16      1.03 o
   1   3   9      127.85      124.59      6.27 o
   2   3   9      276.06      266.46      6.77 o
   3   3   9      265.41      268.64      7.05 o
   4   3   9       62.88       62.35      3.60 o
   5   3   9      824.87      818.98     14.87 o
   6   3   9        1.43        6.82      2.94 o
   7   3   9        6.22        7.65      2.04 o
   8   3   9        6.51       10.22      2.71 o
  -5   4   9       22.90       31.39      6.87 o
  -4   4   9       81.36       75.16      6.59 o
  -3   4   9        0.98        2.94      1.12 o
  -2   4   9       46.19       51.07      3.69 o
  -1   4   9       42.58       38.61      3.08 o
   0   4   9        0.00       -0.87      0.87 o
   1   4   9      112.64      103.26      5.42 o
   2   4   9        9.57        9.22      1.44 o
   3   4   9       59.22       62.66      3.57 o
   4   4   9      252.31      251.68      7.35 o
   5   4   9      890.46      891.22     14.49 o
   6   4   9      413.31      418.67     10.27 o
   7   4   9        1.85        0.23      1.43 o
   8   4   9        3.41        3.48      2.42 o
  -3   5   9        0.02        5.41      2.37 o
  -2   5   9        1.84        1.57      1.06 o
  -1   5   9      160.74      165.07      6.81 o
   0   5   9        0.02       -1.14      1.14 o
   1   5   9        0.14        0.70      1.30 o
   2   5   9       56.68       55.01      4.26 o
   3   5   9        5.07        6.68      1.26 o
   4   5   9      242.66      237.48      7.44 o
   5   5   9       69.22       73.18      4.36 o
   6   5   9       80.88       85.80      4.88 o
   7   5   9        0.10        1.40      1.48 o
   8   5   9       23.34       27.03      5.75 o
  -2   6   9        1.62        3.82      1.46 o
  -1   6   9        1.96        2.20      1.30 o
   0   6   9       33.78       41.41      4.59 o
   1   6   9      195.49      190.63      9.28 o
   2   6   9       63.27       65.15      6.01 o
   3   6   9      511.94      481.87     13.79 o
   4   6   9       77.78       77.32      4.34 o
   5   6   9      223.70      222.56      7.81 o
   6   6   9       58.07       64.51      4.44 o
   7   6   9        0.15        1.09      1.38 o
  -1   7   9        3.77        3.19      3.44 o
   0   7   9        0.40        3.66      1.86 o
   1   7   9       16.96       15.60      2.94 o
   2   7   9       16.38       13.82      2.74 o
   3   7   9       26.98       24.75      2.79 o
   4   7   9      100.31       97.82      7.27 o
   5   7   9        0.26       -0.59      1.11 o
   6   7   9       14.26       17.72      2.96 o
   7   7   9        9.21        4.69      2.29 o
   0   8   9       40.60       32.37      5.94 o
   1   8   9       21.62       18.59      4.98 o
   2   8   9       14.03       18.15      3.32 o
   3   8   9       16.40       13.77      2.82 o
   4   8   9       54.98       54.28      4.48 o
   5   8   9       71.25       74.05      6.49 o
  -4  -6  10       34.19       33.06      6.17 o
  -2  -6  10       39.47       41.28      6.61 o
  -1  -6  10      109.75      112.59     10.67 o
   0  -6  10       69.81       75.94      6.74 o
  -4  -5  10        1.45        1.11      2.11 o
  -3  -5  10      333.37      333.45     13.07 o
  -2  -5  10       97.01       93.22      5.28 o
  -1  -5  10      264.11      255.93     14.80 o
   0  -5  10      179.65      172.68     12.29 o
   1  -5  10       31.70       31.17      4.09 o
   2  -5  10        7.04       11.36      2.81 o
   3  -5  10        9.98       14.37      3.86 o
  -5  -4  10       58.76       59.75      8.01 o
  -4  -4  10      338.15      353.83     13.60 o
  -3  -4  10        2.63        2.99      6.26 o
  -2  -4  10      208.68      200.88      7.25 o
  -1  -4  10      841.78      865.73     21.61 o
   0  -4  10        0.49        0.57      1.57 o
   1  -4  10       52.62       50.63      3.73 o
   2  -4  10       97.92      103.13      7.06 o
   3  -4  10        0.44        2.10      1.32 o
   4  -4  10        0.02       -0.91      0.91 o
  -5  -3  10      210.62      202.33     17.17 o
  -4  -3  10       23.55       24.60      3.59 o
  -3  -3  10        7.46        9.86      2.62 o
  -2  -3  10        1.81        0.29      1.08 o
  -1  -3  10      334.57      330.34      8.79 o
   0  -3  10      242.27      232.80      7.22 o
   1  -3  10      100.93      104.09      4.08 o
   2  -3  10      156.02      153.72      6.18 o
   3  -3  10       13.98       15.37      1.90 o
   4  -3  10       80.94       82.32      3.75 o
   5  -3  10        4.78        3.76      1.53 o
  -5  -2  10        1.32        4.42      2.26 o
  -4  -2  10      129.98      124.34      7.78 o
  -3  -2  10      139.90      141.30      7.77 o
  -2  -2  10       15.03       15.01      1.86 o
  -1  -2  10      390.94      382.86      8.97 o
   0  -2  10      390.38      384.57      8.90 o
   1  -2  10      373.80      342.82      7.14 o
   2  -2  10       58.25       58.60      2.91 o
   3  -2  10       79.00       86.73      4.37 o
   4  -2  10      105.30      100.49      4.41 o
   5  -2  10      112.40      118.53      5.81 o
   6  -2  10      121.23      129.37      6.87 o
  -6  -1  10        6.27        4.94      1.89 o
  -5  -1  10       15.14       14.18      4.48 o
  -4  -1  10       34.05       29.83      3.99 o
  -3  -1  10      145.35      167.75      8.25 o
  -2  -1  10       52.43       54.21      3.22 o
  -1  -1  10     1608.74     1577.23     13.59 o
   0  -1  10     1564.99     1547.12     20.72 o
   1  -1  10      103.31      102.58      4.47 o
   2  -1  10        4.31        5.19      1.41 o
   3  -1  10      348.31      324.37      7.86 o
   4  -1  10        0.02        2.84      1.69 o
   5  -1  10        2.52        5.55      1.82 o
   6  -1  10      110.49      107.94      6.90 o
   7  -1  10      164.03      164.33      9.58 o
  -6   0  10        7.89       11.77      2.84 o
  -5   0  10        6.32        6.68      2.47 o
  -4   0  10      178.02      180.87      9.20 o
  -3   0  10      228.72      226.48      9.63 o
  -2   0  10        0.01        2.86      1.30 o
  -1   0  10      625.10      628.50     10.95 o
   0   0  10      158.26      161.55      7.23 o
   1   0  10      104.47      108.25      4.31 o
   2   0  10       18.16       17.16      2.00 o
   3   0  10       53.25       43.98      2.71 o
   4   0  10      116.57      116.04      6.41 o
   5   0  10       78.66       82.06      5.66 o
   6   0  10       38.80       29.75      3.69 o
   7   0  10        1.37       -0.44      1.34 o
  -6   1  10       43.70       45.10      5.01 o
  -5   1  10      119.65      126.23      7.47 o
  -4   1  10        1.42        0.23      1.08 o
  -3   1  10       80.07       58.85      3.79 o
  -2   1  10      433.56      420.69      9.10 o
  -1   1  10      443.11      424.76      8.35 o
   0   1  10       63.90       61.98      4.08 o
   1   1  10      320.50      317.36      8.22 o
   2   1  10       47.62       55.09      3.20 o
   3   1  10       24.52       21.68      1.58 o
   4   1  10      142.64      150.80      5.45 o
   5   1  10        0.00        4.68      1.97 o
   6   1  10       43.92       46.66      4.70 o
   7   1  10      302.68      316.53     15.73 o
  -6   2  10        0.06        3.98      2.52 o
  -5   2  10        0.03        0.28      1.31 o
  -4   2  10       60.91       63.81      3.70 o
  -3   2  10       39.72       43.94      3.95 o
  -2   2  10       19.58       13.30      3.12 o
  -1   2  10      141.49      139.08      5.04 o
   0   2  10       23.42       23.83      2.58 o
   1   2  10        0.02       -0.85      0.85 o
   2   2  10        0.13        2.32      0.92 o
   3   2  10       71.80       79.78      3.94 o
   4   2  10      205.90      203.78      6.43 o
   5   2  10        0.10       -0.25      0.70 o
   6   2  10       60.91       67.41      5.50 o
   7   2  10       26.72       29.37      3.99 o
   8   2  10        0.70       -0.55      1.86 o
  -5   3  10       37.31       45.48      7.23 o
  -4   3  10      193.30      202.65      8.17 o
  -3   3  10       13.24       11.25      1.80 o
  -2   3  10      321.05      305.44     18.29 o
  -1   3  10      392.32      365.13      8.48 o
   0   3  10      182.48      172.23      5.82 o
   1   3  10        6.17        6.07      1.35 o
   2   3  10       51.59       53.80      3.27 o
   3   3  10       41.03       38.63      2.82 o
   4   3  10      770.08      770.05     12.80 o
   5   3  10      502.31      507.89     10.78 o
   6   3  10       75.06       79.84      6.03 o
   7   3  10      182.83      181.96      9.84 o
   8   3  10        3.57        9.38      4.22 o
  -4   4  10       53.17       49.97      5.88 o
  -3   4  10       94.26       93.93      4.66 o
  -2   4  10        6.65        8.70      2.06 o
  -1   4  10        9.43        8.70      2.01 o
   0   4  10      246.13      246.71      6.89 o
   1   4  10        8.09        7.97      1.40 o
   2   4  10       10.15       12.12      1.68 o
   3   4  10      135.46      130.52      5.28 o
   4   4  10       12.98       13.33      1.85 o
   5   4  10       15.04       14.03      1.95 o
   6   4  10      505.09      509.46     11.61 o
   7   4  10        2.07        2.41      1.96 o
   8   4  10       41.06       41.75      7.08 o
  -3   5  10        8.43       12.41      3.10 o
  -2   5  10       99.84       98.27      5.65 o
  -1   5  10       22.89       23.48      4.03 o
   0   5  10        0.32        1.43      0.93 o
   1   5  10      157.69      156.73      4.95 o
   2   5  10       52.45       49.17      3.52 o
   3   5  10       66.30       70.95      3.99 o
   4   5  10      174.55      184.32      6.73 o
   5   5  10       97.24       97.83      5.13 o
   6   5  10      103.02      102.48      5.41 o
   7   5  10       95.57      107.01     10.08 o
  -2   6  10        0.14        2.37      1.41 o
  -1   6  10        1.66       -1.48      1.48 o
   0   6  10      167.53      178.03      9.34 o
   1   6  10        0.27        0.02      1.58 o
   2   6  10        0.14        1.05      1.03 o
   3   6  10       72.90       78.77      5.72 o
   4   6  10       38.23       37.32      3.21 o
   5   6  10       27.37       25.25      2.91 o
   6   6  10      559.09      573.67     13.33 o
   7   6  10      123.99      123.00      6.45 o
  -1   7  10       61.23       63.49      8.46 o
   0   7  10       11.91       14.90      3.01 o
   1   7  10        2.02        3.52      1.86 o
   2   7  10        3.01        1.57      2.02 o
   3   7  10        4.71        5.15      1.54 o
   4   7  10        0.13       -0.02      1.20 o
   5   7  10      107.24      110.26      7.53 o
   6   7  10       67.46       71.92      6.29 o
   7   7  10        1.23        0.59      1.49 o
   2   8  10        3.32        1.96      1.37 o
   3   8  10       28.89       27.04      5.11 o
   4   8  10      153.11      153.60      7.49 o
   5   8  10       45.52       41.69      6.75 o
  -1  -6  11        0.56        2.39      3.00 o
  -4  -5  11      120.86      121.67     11.74 o
  -3  -5  11        1.56        2.61      1.72 o
  -2  -5  11       66.82       73.29      9.34 o
  -1  -5  11      185.65      184.54      9.81 o
   0  -5  11       50.14       44.82      4.99 o
   1  -5  11        4.20        7.82      2.49 o
   2  -5  11      133.92      139.26     12.47 o
   3  -5  11       13.02       14.22      4.17 o
  -4  -4  11       11.18       11.45      2.86 o
  -3  -4  11        8.55        6.36      1.86 o
  -2  -4  11       99.65      102.69      6.87 o
  -1  -4  11      116.52      118.11      5.74 o
   0  -4  11       47.74       44.78      3.70 o
   1  -4  11      318.97      328.06     10.52 o
   2  -4  11      206.75      182.67     14.37 o
   3  -4  11        0.61        1.44      1.52 o
   4  -4  11       63.94       79.60      9.43 o
  -5  -3  11       12.61       22.84      5.71 o
  -4  -3  11        2.85        4.07      1.81 o
  -3  -3  11      135.96      137.43      8.15 o
  -2  -3  11      170.65      181.28      8.83 o
  -1  -3  11      212.56      211.32      7.30 o
   0  -3  11       16.80       17.54      2.22 o
   1  -3  11      163.17      163.99      6.56 o
   2  -3  11       60.82       63.01      4.99 o
   3  -3  11        6.30       10.46      1.96 o
   4  -3  11        1.50        3.71      1.84 o
   5  -3  11        7.35       16.11      5.01 o
  -5  -2  11       65.40       62.83      5.92 o
  -4  -2  11      158.91      164.31      9.18 o
  -3  -2  11       16.29       21.09      3.19 o
  -2  -2  11       47.60       46.64      4.50 o
  -1  -2  11      247.91      240.65      7.42 o
   0  -2  11      581.65      550.20     16.74 o
   1  -2  11      299.00      276.26      7.80 o
   2  -2  11       12.27        9.57      1.33 o
   3  -2  11      159.20      160.60      6.20 o
   4  -2  11        7.37       10.22      2.38 o
   5  -2  11       27.74       27.39      3.02 o
   6  -2  11       24.30       18.47      4.39 o
  -5  -1  11       16.86       11.40      2.94 o
  -4  -1  11       36.21       35.03      4.36 o
  -3  -1  11       35.47       27.78      3.66 o
  -2  -1  11       17.30       18.01      2.82 o
  -1  -1  11        0.58        3.83      2.77 o
   0  -1  11      916.98      912.95     16.80 o
   1  -1  11        0.99        2.27      1.18 o
   2  -1  11      182.25      178.51      6.05 o
   3  -1  11       10.01        6.11      1.29 o
   4  -1  11       15.05       18.88      2.93 o
   5  -1  11        1.45        2.84      1.63 o
   6  -1  11       20.12       20.70      3.32 o
   7  -1  11        0.81        4.30      2.50 o
  -5   0  11      106.41      126.79      8.51 o
  -4   0  11       29.14       29.73      4.29 o
  -3   0  11       46.50       48.29      4.77 o
  -2   0  11      211.52      208.45      8.96 o
  -1   0  11      381.83      366.91      7.80 o
   0   0  11      680.67      670.20     14.08 o
   1   0  11     1184.57     1176.07     14.84 o
   2   0  11      237.67      251.47      6.72 o
   3   0  11       73.60       79.35      4.02 o
   4   0  11        0.03        2.30      1.42 o
   5   0  11       10.15       17.78      4.51 o
   6   0  11      181.83      182.71      9.20 o
   7   0  11      141.73      137.99      8.46 o
  -5   1  11        5.16        3.97      2.72 o
  -4   1  11      116.35      114.77      7.65 o
  -3   1  11       34.26       24.97      3.52 o
  -2   1  11       11.18        9.38      1.54 o
  -1   1  11       35.74       39.78      5.25 o
   0   1  11     1250.36     1218.86     22.93 o
   1   1  11       82.39       81.49      4.53 o
   2   1  11      667.48      642.76     10.01 o
   3   1  11       47.12       49.99      4.28 o
   4   1  11       46.20       43.98      3.17 o
   5   1  11        5.61        6.92      2.24 o
   6   1  11       16.87       21.26      3.27 o
   7   1  11       39.50       39.54      4.59 o
   8   1  11      101.31       92.00     10.11 o
  -5   2  11       55.36       52.23      5.37 o
  -4   2  11       42.56       40.35      3.66 o
  -3   2  11       32.94       33.48      3.19 o
  -2   2  11       10.14        7.84      1.79 o
  -1   2  11       67.42       65.72      3.64 o
   0   2  11       91.85       93.83      6.15 o
   1   2  11       21.54       20.12      1.90 o
   2   2  11       65.96       69.96      2.91 o
   3   2  11      411.26      405.00      9.29 o
   4   2  11       22.41       20.88      2.28 o
   5   2  11       43.68       51.72      3.50 o
   6   2  11      150.66      150.86      8.40 o
   7   2  11        3.73        3.14      2.21 o
   8   2  11        4.73        5.04      2.69 o
  -4   3  11      120.27      116.14      6.31 o
  -3   3  11        1.71       -0.09      1.04 o
  -2   3  11      392.39      357.95     16.29 o
  -1   3  11       57.23       59.71      3.69 o
   0   3  11      140.35      137.86      5.41 o
   1   3  11        0.27        2.16      1.76 o
   2   3  11      398.76      397.24      9.13 o
   3   3  11       52.38       49.03      3.35 o
   4   3  11        2.61        1.55      0.88 o
   5   3  11      129.99      132.99      5.80 o
   6   3  11       95.65      106.26      7.05 o
   7   3  11        5.28        8.01      2.38 o
   8   3  11      121.63      131.57     12.58 o
  -4   4  11        0.46        7.17      3.78 o
  -3   4  11        1.50        0.58      1.15 o
  -2   4  11        1.02       -0.19      1.82 o
  -1   4  11        0.22       -0.21      1.37 o
   0   4  11       23.65       24.68      2.09 o
   1   4  11       22.76       29.92      2.62 o
   2   4  11       90.89       90.19      4.44 o
   3   4  11        6.38        5.52      1.74 o
   4   4  11       55.09       58.38      3.87 o
   5   4  11       15.05       18.10      2.43 o
   6   4  11        6.94        6.01      1.46 o
   7   4  11        8.76       13.11      2.78 o
  -3   5  11       11.44       11.22      4.01 o
  -2   5  11       59.07       56.61      5.35 o
  -1   5  11      107.85      107.17     12.84 o
   0   5  11      254.82      257.21     10.71 o
   1   5  11       79.03       81.33      3.75 o
   2   5  11        1.61        3.14      1.23 o
   3   5  11      407.97      401.31      9.81 o
   4   5  11       48.84       45.43      3.48 o
   5   5  11       28.34       28.54      3.51 o
   6   5  11      344.06      349.79     10.25 o
   7   5  11       74.05       76.37      6.44 o
  -2   6  11        0.01       -1.86      1.94 o
  -1   6  11       22.05       29.46      4.06 o
   0   6  11       33.74       40.98      4.72 o
   1   6  11       43.78       49.70     11.19 o
   2   6  11      383.18      393.13     14.00 o
   3   6  11        0.11        1.23      1.34 o
   4   6  11       13.08       14.07      2.26 o
   5   6  11       24.67       27.25      3.23 o
   6   6  11        0.71        2.35      1.51 o
   7   6  11       62.01       69.98      8.55 o
  -1   7  11       45.96       37.27      6.81 o
   0   7  11        2.70        3.45      1.31 o
   1   7  11       81.76       95.84      7.38 o
   2   7  11       32.56       37.51      4.66 o
   3   7  11       12.55       15.31      2.35 o
   4   7  11      110.69      109.82      7.39 o
   5   7  11       12.90       18.86      6.96 o
   6   7  11      119.87      121.19      8.30 o
   7   7  11        6.03        7.18      2.14 o
   5   8  11        2.20        2.47      2.32 o
  -3  -5  12      108.92      109.46     10.74 o
  -2  -5  12      121.37      120.54     12.33 o
  -1  -5  12        5.49        3.75      1.52 o
   0  -5  12       33.26       35.07      4.61 o
   1  -5  12       37.69       38.48      6.70 o
   2  -5  12       32.72       30.39      6.01 o
  -4  -4  12       81.38       90.47     10.18 o
  -3  -4  12       79.39       83.19      6.71 o
  -2  -4  12       53.30       55.05      5.21 o
  -1  -4  12        3.28        2.10      0.98 o
   0  -4  12        2.22        6.58      1.90 o
   1  -4  12       27.38       29.05      3.08 o
   2  -4  12       84.83       71.04     10.11 o
   3  -4  12       12.30       17.52      4.53 o
  -4  -3  12       78.56       79.74      6.73 o
  -3  -3  12       87.30       93.18      7.03 o
  -2  -3  12      144.43      139.96     10.86 o
  -1  -3  12       28.90       24.99      2.72 o
   0  -3  12      193.68      185.64      7.04 o
   1  -3  12        1.44        1.82      1.15 o
   2  -3  12       50.98       51.27      3.88 o
   3  -3  12      181.91      170.26      7.21 o
   4  -3  12      148.52      155.46     14.22 o
  -4  -2  12      103.97      108.02      7.73 o
  -3  -2  12       45.26       51.24      5.10 o
  -2  -2  12        8.69       11.78      4.81 o
  -1  -2  12       27.34       32.19      2.89 o
   0  -2  12        1.85        4.71      1.99 o
   1  -2  12       85.96       88.24      4.01 o
   2  -2  12      426.47      390.70     14.93 o
   3  -2  12       69.97       60.29      3.96 o
   4  -2  12        2.30        2.40      1.09 o
   5  -2  12      310.44      326.30     10.61 o
   6  -2  12       27.20       22.23      5.21 o
  -5  -1  12        8.94       12.00      2.99 o
  -4  -1  12        0.87        5.00      2.21 o
  -3  -1  12        5.27        6.58      2.13 o
  -2  -1  12      281.70      304.84     11.36 o
  -1  -1  12      126.62      130.65      7.09 o
   0  -1  12       68.48       68.61      4.93 o
   1  -1  12      114.55      119.88      5.30 o
   2  -1  12       27.41       26.73      2.57 o
   3  -1  12        3.16        3.10      1.63 o
   4  -1  12        5.71       10.38      3.21 o
   5  -1  12        6.39       10.13      2.56 o
   6  -1  12        0.04        3.57      2.11 o
  -5   0  12        0.15        2.63      1.98 o
  -4   0  12        3.85        3.82      6.15 o
  -3   0  12      168.03      177.64      9.20 o
  -2   0  12       11.90       20.92      3.33 o
  -1   0  12       92.21       92.99      5.93 o
   0   0  12      935.88      942.74     44.29 o
   1   0  12        5.45        6.31      1.54 o
   2   0  12      407.99      363.17      8.46 o
   3   0  12       12.65        7.41      2.17 o
   4   0  12       13.03       12.46      2.49 o
   5   0  12       50.72       61.20      5.20 o
   6   0  12        0.39        1.44      1.52 o
   7   0  12        0.41        1.13      2.52 o
  -5   1  12       15.56       17.87      4.58 o
  -4   1  12       33.39       26.60      4.70 o
  -3   1  12        0.84       -1.24      1.24 o
  -2   1  12       24.89       33.62      3.91 o
  -1   1  12       19.49       23.78      2.71 o
   0   1  12      637.26      607.26     20.73 o
   1   1  12      627.03      615.90     12.51 o
   2   1  12        7.33        8.40      1.33 o
   3   1  12       38.13       30.36      3.52 o
   4   1  12        1.51        4.33      1.32 o
   5   1  12       50.68       60.56      5.18 o
   6   1  12        1.66        5.10      2.81 o
   7   1  12        7.36       11.58      2.76 o
  -5   2  12        3.06        5.96      3.66 o
  -4   2  12       85.01       84.50      6.59 o
  -3   2  12      455.47      457.18     14.94 o
  -2   2  12       98.56      105.65      5.24 o
  -1   2  12        1.71        0.82      0.93 o
   0   2  12      466.85      445.11     24.77 o
   1   2  12       14.35       14.11      1.75 o
   2   2  12     1071.32     1071.65     12.82 o
   3   2  12       70.32       73.86      4.23 o
   4   2  12        0.13        2.42      1.06 o
   5   2  12      274.06      278.75      8.35 o
   6   2  12       95.00       89.15      6.61 o
   7   2  12       35.87       38.71      4.84 o
  -4   3  12       25.20       22.87      4.82 o
  -3   3  12       24.90       20.50      2.72 o
  -2   3  12       19.88       23.58      5.06 o
  -1   3  12        2.18        2.67      1.08 o
   0   3  12      700.24      665.55     15.38 o
   1   3  12      930.89      917.56     23.30 o
   2   3  12      161.15      156.66      6.08 o
   3   3  12      252.23      232.66      7.46 o
   4   3  12      559.09      563.09     11.85 o
   5   3  12        5.13        5.20      1.29 o
   6   3  12       13.20       18.44      3.13 o
   7   3  12       48.33       54.59      5.47 o
  -4   4  12        3.90        7.56      3.65 o
  -3   4  12      154.65      153.30      7.20 o
  -2   4  12       25.86       24.46      3.48 o
  -1   4  12       33.06       28.83      4.18 o
   0   4  12      229.19      240.44      6.55 o
   1   4  12       32.77       37.22      3.02 o
   2   4  12       38.67       37.28      3.49 o
   3   4  12      277.92      280.89      8.39 o
   4   4  12       53.48       53.63      3.80 o
   5   4  12       27.34       25.36      2.74 o
   6   4  12      175.05      168.37      7.09 o
   7   4  12       35.70       35.84      6.77 o
  -3   5  12       36.36       38.77      7.02 o
  -2   5  12       33.78       35.09      4.33 o
  -1   5  12      117.74      123.99     14.20 o
   0   5  12        2.47        3.48      1.41 o
   1   5  12      252.73      254.59      6.89 o
   2   5  12      143.53      139.45      5.87 o
   3   5  12       90.25       94.53      5.02 o
   4   5  12        3.31        3.81      1.33 o
   5   5  12       75.14       75.37      4.83 o
   6   5  12       40.76       45.10      3.84 o
   7   5  12        0.01        0.46      2.46 o
  -2   6  12        1.74        2.65      2.46 o
  -1   6  12        1.64        2.51      3.12 o
   0   6  12       12.59       14.64      3.22 o
   1   6  12       78.35       87.01      6.76 o
   2   6  12       58.36       65.67      4.41 o
   3   6  12       11.48        7.27      3.48 o
   4   6  12      177.88      176.59      7.12 o
   5   6  12       45.04       47.24      3.94 o
   6   6  12       37.11       33.79      4.40 o
   7   6  12        5.40        2.83      1.76 o
   0   7  12       18.21       15.34      4.17 o
   1   7  12       78.29       74.55      7.75 o
   2   7  12        2.72        1.04      1.75 o
   3   7  12       28.65       29.49      5.95 o
   4   7  12       97.62       95.30     14.86 o
   5   7  12       28.61       28.56      4.14 o
   6   7  12       49.01       52.26      7.87 o
   7   7  12      121.22      107.53     11.17 o
   5   8  12        2.48        3.33      3.07 o
  -1  -5  13        9.73        8.24      3.36 o
   0  -5  13        8.05       10.33      4.10 o
  -3  -4  13       99.02       99.23     10.37 o
  -2  -4  13        0.16        0.22      1.55 o
  -1  -4  13        0.42        0.27      1.21 o
   0  -4  13       32.64       33.80      3.48 o
   1  -4  13        0.34       -1.14      1.14 o
   2  -4  13       39.94       38.07      4.68 o
  -4  -3  13      174.10      164.19     14.09 o
  -3  -3  13       63.11       69.30      6.34 o
  -2  -3  13       48.97       51.06      5.12 o
  -1  -3  13       64.50       62.35      4.32 o
   0  -3  13       21.17       18.71      2.34 o
   1  -3  13      168.84      164.14      7.05 o
   2  -3  13       60.82       59.92      4.34 o
   3  -3  13       26.56       25.23      3.80 o
  -4  -2  13       44.30       43.16      5.17 o
  -3  -2  13      115.89      122.87      8.12 o
  -2  -2  13       30.39       34.21      4.17 o
  -1  -2  13        6.26        7.86      1.67 o
   0  -2  13       71.29       71.02      4.46 o
   1  -2  13        1.60        2.54      1.07 o
   2  -2  13       70.13       66.21      3.81 o
   3  -2  13       53.49       45.68      3.91 o
   4  -2  13       46.75       38.26      4.30 o
   5  -2  13       53.02       58.57      5.42 o
  -4  -1  13       94.21       98.32      9.05 o
  -3  -1  13       56.83       59.11      7.65 o
  -2  -1  13      104.36      108.38      7.24 o
  -1  -1  13      751.34      734.74     17.49 o
   0  -1  13      287.05      290.72     10.49 o
   1  -1  13      176.32      177.61      6.74 o
   2  -1  13        5.22        7.53      2.13 o
   3  -1  13       45.99       44.28      4.39 o
   4  -1  13      152.86      149.07      8.33 o
   5  -1  13      103.48      105.16      7.20 o
   6  -1  13       22.09       25.21      6.49 o
  -4   0  13        1.14       -0.54      1.54 o
  -3   0  13      206.23      216.83     10.55 o
  -2   0  13       31.11       39.04      4.35 o
  -1   0  13       29.40       24.75      3.41 o
   0   0  13      255.89      268.04      9.81 o
   1   0  13       79.14       81.07      4.33 o
   2   0  13      199.52      198.94      6.60 o
   3   0  13      189.36      161.70      8.22 o
   4   0  13       66.52       62.46      5.32 o
   5   0  13        0.00        3.75      1.89 o
   6   0  13      385.75      416.68     14.84 o
   7   0  13        9.93        7.11      3.20 o
  -4   1  13       30.50       30.88      4.27 o
  -3   1  13        1.67        2.35      1.99 o
  -2   1  13       16.10       15.77      3.78 o
  -1   1  13      469.05      469.43     18.48 o
   0   1  13        7.64       11.31      2.13 o
   1   1  13       48.96       43.73      3.11 o
   2   1  13       54.18       56.59      4.83 o
   3   1  13        0.21        4.13      1.72 o
   4   1  13        6.64        4.76      1.46 o
   5   1  13       35.97       41.63      4.51 o
   6   1  13        5.96        4.40      2.12 o
   7   1  13        2.15        2.71      1.99 o
  -4   2  13       16.28       18.26      3.38 o
  -3   2  13        1.36        2.80      1.77 o
  -2   2  13      139.59      141.61      6.21 o
  -1   2  13       36.46       29.85      3.34 o
   0   2  13       80.45       82.61      6.20 o
   1   2  13      445.71      446.73      9.72 o
   2   2  13       15.22       16.49      2.18 o
   3   2  13      205.77      179.55      6.81 o
   4   2  13      143.37      167.23      6.67 o
   5   2  13       30.61       27.53      2.80 o
   6   2  13        1.57        5.36      1.79 o
   7   2  13       42.60       50.08      7.72 o
  -4   3  13        0.32       -2.51      2.51 o
  -3   3  13      115.38      109.68      7.58 o
  -2   3  13        1.63        3.07      1.23 o
  -1   3  13       22.17       24.24      2.69 o
   0   3  13        0.13       -0.16      1.06 o
   1   3  13      215.73      206.65      7.26 o
   2   3  13        0.22        3.40      1.28 o
   3   3  13      215.69      209.51      7.40 o
   4   3  13      153.21      152.72      6.46 o
   5   3  13        2.27        3.37      1.30 o
   6   3  13      175.29      176.43      9.58 o
   7   3  13       27.71       28.88      4.09 o
  -3   4  13       19.34       23.10      3.85 o
  -2   4  13       88.33       88.39      6.65 o
  -1   4  13      232.96      215.53     10.26 o
   0   4  13        2.93        2.83      0.96 o
   1   4  13      266.13      273.96      8.38 o
   2   4  13      271.00      263.06      8.28 o
   3   4  13      283.07      267.32      8.46 o
   4   4  13       53.04       55.74      4.05 o
   5   4  13       40.26       38.52      3.51 o
   6   4  13       48.07       47.89      5.05 o
   7   4  13       50.86       48.48      5.34 o
  -2   5  13       20.69       16.35      5.03 o
  -1   5  13       29.29       32.84      4.32 o
   0   5  13        0.05        2.12      2.25 o
   1   5  13      756.01      783.16     12.58 o
   2   5  13      322.30      320.22      9.23 o
   3   5  13       31.02       31.46      3.02 o
   4   5  13       11.91       13.28      2.06 o
   5   5  13       82.40       89.99      5.36 o
   6   5  13        2.26        2.85      1.55 o
   7   5  13       17.73       15.45      3.89 o
  -1   6  13        4.42        2.02      2.44 o
   0   6  13       27.60       32.80      4.34 o
   1   6  13      286.15      295.22     12.61 o
   2   6  13       19.10       16.58      2.86 o
   3   6  13       33.43       29.51      3.85 o
   4   6  13      141.64      140.54      6.59 o
   5   6  13        8.50        6.90      1.63 o
   6   6  13        0.04       -1.46      1.46 o
   2   7  13       30.76       33.94      4.72 o
   3   7  13       47.97       52.23      5.61 o
   4   7  13       11.92       12.73      3.39 o
   5   7  13       11.32       18.52      3.42 o
   6   7  13       23.82       36.18      6.76 o
  -3  -4  14       19.04       30.27      6.49 o
  -2  -4  14       34.71       38.42      6.70 o
  -1  -4  14       46.20       43.96      7.46 o
   0  -4  14       75.20       67.33      4.84 o
   1  -4  14       24.09       20.48      3.59 o
  -3  -3  14        7.61       11.79      3.08 o
  -2  -3  14       27.61       32.94      4.51 o
  -1  -3  14      143.88      144.34      8.50 o
   0  -3  14       19.77       21.90      3.63 o
   1  -3  14        1.00        1.22      1.10 o
   2  -3  14       10.61        8.54      2.34 o
   3  -3  14      108.10      105.08     10.22 o
  -3  -2  14      114.62      117.55      8.27 o
  -2  -2  14       15.55       19.09      3.99 o
  -1  -2  14       21.89       20.52      3.18 o
   0  -2  14        9.78       11.91      2.05 o
   1  -2  14       14.67       15.68      2.00 o
   2  -2  14       16.97       23.50      3.55 o
   3  -2  14       54.99       52.41      4.31 o
   4  -2  14        3.13        6.41      1.90 o
   5  -2  14        1.23        0.86      3.52 o
  -4  -1  14       25.37       20.09      5.48 o
  -3  -1  14       73.67       79.58      6.75 o
  -2  -1  14      182.87      189.69      9.76 o
  -1  -1  14        6.81       12.03      3.21 o
   0  -1  14      160.19      155.35      8.11 o
   1  -1  14      105.41      102.64      4.66 o
   2  -1  14       19.09       30.42      3.85 o
   3  -1  14       99.18       94.49      6.77 o
   4  -1  14        0.95        1.69      1.53 o
   5  -1  14       29.51       35.24      6.51 o
   6  -1  14      182.34      193.63     14.92 o
  -4   0  14       29.93       47.72      7.87 o
  -3   0  14       33.19       40.04      5.46 o
  -2   0  14        0.18        2.39      1.72 o
  -1   0  14      328.46      335.96     12.21 o
   0   0  14       18.36       22.38      4.01 o
   1   0  14       68.52       72.74      4.34 o
   2   0  14       50.16       59.82      7.80 o
   3   0  14       79.65       65.84      5.52 o
   4   0  14       57.44       64.35      5.62 o
   5   0  14       12.73       15.93      3.05 o
   6   0  14       92.91      101.05      7.61 o
  -4   1  14       23.60       23.73      5.68 o
  -3   1  14        1.07        1.85      1.55 o
  -2   1  14      375.31      380.77     13.76 o
  -1   1  14        0.51        4.19      1.79 o
   0   1  14      191.84      189.02     12.59 o
   1   1  14      755.60      751.67     14.49 o
   2   1  14       74.14       64.57      5.34 o
   3   1  14       18.29       23.49      3.50 o
   4   1  14      207.79      213.23      7.85 o
   5   1  14        4.54        1.99      1.82 o
   6   1  14       58.47       65.19      6.14 o
  -4   2  14       19.32       17.21      4.76 o
  -3   2  14      139.20      151.25      9.32 o
  -2   2  14        2.38        4.60      2.17 o
  -1   2  14        5.21        5.81      1.43 o
   0   2  14       41.17       43.69      3.93 o
   1   2  14      169.61      181.38      6.49 o
   2   2  14       11.42       16.80      2.35 o
   3   2  14      483.06      454.19     11.36 o
   4   2  14      255.01      229.00      8.14 o
   5   2  14       11.32       16.55      4.46 o
   6   2  14      314.64      337.17     13.60 o
  -3   3  14       13.19       16.56      5.04 o
  -2   3  14        1.35        1.73      1.58 o
  -1   3  14      248.32      249.21     10.46 o
   0   3  14      347.56      326.85      9.52 o
   1   3  14       56.57       54.38      3.93 o
   2   3  14       47.06       45.57      3.61 o
   3   3  14      346.25      341.37      9.85 o
   4   3  14       26.45       22.24      2.69 o
   5   3  14       71.52       72.57      4.73 o
   6   3  14       50.17       55.93      5.62 o
  -3   4  14        0.16        0.94      3.28 o
  -2   4  14       41.79       40.55      4.60 o
  -1   4  14       77.68       83.77      6.46 o
   0   4  14        0.21        1.18      1.33 o
   1   4  14      149.07      143.86      6.36 o
   2   4  14      269.77      259.42     10.31 o
   3   4  14       84.34       81.28      4.88 o
   4   4  14       20.85       17.75      2.44 o
   5   4  14       29.86       31.32      3.26 o
   6   4  14        2.18        1.83      1.62 o
  -2   5  14       10.99        8.15      2.54 o
  -1   5  14        0.10        0.53      1.16 o
   0   5  14       25.05       20.45      3.35 o
   1   5  14        1.46        2.49      1.12 o
   2   5  14      368.55      365.62     10.30 o
   3   5  14       41.75       41.62      3.65 o
   4   5  14       64.50       65.32      4.58 o
   5   5  14        4.31        1.49      1.14 o
   6   5  14       17.46       19.42      2.62 o
   0   6  14       57.09       58.29      5.95 o
   1   6  14       64.47       68.33      6.30 o
   2   6  14       78.79       78.66      6.69 o
   3   6  14      351.69      351.65     18.53 o
   4   6  14        1.49        4.56      1.55 o
   5   6  14        1.06        0.39      1.37 o
   6   6  14        9.66        7.55      2.57 o
   4   7  14       41.71       42.24      6.85 o
   5   7  14        8.40       12.76      3.87 o
   0  -4  15       27.06       24.13      3.22 o
   1  -4  15       31.25       34.92      6.33 o
  -2  -3  15       43.04       47.95      5.41 o
  -1  -3  15        1.20        3.49      1.40 o
   0  -3  15       62.67       72.69      5.05 o
   1  -3  15      139.59      145.84      7.13 o
   2  -3  15       26.44       24.42      3.83 o
   3  -3  15       59.53       55.50      7.64 o
  -3  -2  15      139.98      156.05     13.61 o
  -2  -2  15       72.71       76.36      6.58 o
  -1  -2  15        6.15        7.74      2.28 o
   0  -2  15      178.15      181.43      7.55 o
   1  -2  15        5.73        7.62      2.01 o
   2  -2  15        3.50        5.95      2.17 o
   3  -2  15      266.32      270.54     10.07 o
   4  -2  15       17.91       22.67      4.14 o
  -3  -1  15       10.70       20.26      3.68 o
  -2  -1  15       21.21       28.33      4.22 o
  -1  -1  15      313.65      307.92     12.32 o
   0  -1  15       12.76       12.70      5.76 o
   1  -1  15       11.65       14.61      2.20 o
   2  -1  15       36.42       44.06      4.83 o
   3  -1  15       21.27       23.60      3.83 o
   4  -1  15        5.79        9.95      2.35 o
   5  -1  15      129.01      132.93      8.74 o
  -3   0  15        0.62        2.06      1.85 o
  -2   0  15      420.60      437.69     15.27 o
  -1   0  15       40.76       42.34      4.73 o
   0   0  15        0.01        1.13      1.56 o
   1   0  15      161.00      163.64      6.76 o
   2   0  15       16.84       18.23      6.15 o
   3   0  15       57.49       51.72      7.14 o
   4   0  15       53.11       55.51      5.47 o
   5   0  15       34.79       45.20      5.06 o
  -3   1  15      216.92      215.69     11.39 o
  -2   1  15       21.98       30.09      4.10 o
  -1   1  15       67.58       66.51      5.74 o
   0   1  15       73.26       75.97     11.37 o
   1   1  15       35.50       40.30      4.51 o
   2   1  15       16.45       16.44      2.90 o
   3   1  15       42.21       44.57      4.83 o
   4   1  15       49.61       51.97      4.12 o
   5   1  15        3.23        3.49      1.74 o
   6   1  15       80.10       94.89     10.73 o
  -3   2  15        0.03        1.65      2.07 o
  -2   2  15      110.24      117.18      8.02 o
  -1   2  15      150.00      141.32     10.92 o
   0   2  15        5.75        5.22      1.51 o
   1   2  15        1.03        4.34      1.82 o
   2   2  15       10.63        8.85      1.92 o
   3   2  15       40.23       42.34      3.72 o
   4   2  15       99.45       97.64      5.62 o
   5   2  15      194.72      198.21     10.40 o
   6   2  15        0.13        0.73      1.80 o
  -3   3  15      116.13      118.07     11.78 o
  -2   3  15       74.08       72.42      6.59 o
  -1   3  15      170.55      174.76     11.87 o
   0   3  15       25.95       27.16      2.55 o
   1   3  15        1.25        1.29      1.04 o
   2   3  15      608.07      590.20     13.40 o
   3   3  15       18.19       16.24      2.65 o
   4   3  15        1.89        2.23      1.04 o
   5   3  15      331.57      307.19     10.04 o
   6   3  15       80.95       87.91      7.15 o
  -2   4  15      134.33      139.26     16.16 o
  -1   4  15        1.61        1.06      1.51 o
   0   4  15       15.14       12.32      2.30 o
   1   4  15       84.03       89.34      4.52 o
   2   4  15        3.95        4.01      1.45 o
   3   4  15        1.77        4.23      1.60 o
   4   4  15      303.52      287.45      9.70 o
   5   4  15        0.53        0.77      1.29 o
   6   4  15        5.84        7.50      2.71 o
  -1   5  15       14.37       13.95      2.94 o
   0   5  15      198.99      205.08     13.87 o
   1   5  15       31.45       27.87      3.20 o
   2   5  15       33.61       29.74      3.11 o
   3   5  15       35.94       35.79      3.44 o
   4   5  15        0.20        1.74      1.26 o
   5   5  15       35.48       40.31      3.85 o
   6   5  15        8.00        3.64      4.37 o
   1   6  15        5.02        6.51      3.26 o
   2   6  15       98.67       96.22      7.61 o
   3   6  15        0.60        1.11      1.73 o
   4   6  15       93.08       90.50      5.67 o
   5   6  15        1.79        2.64      1.39 o
   6   6  15        1.89        0.87      1.37 o
   4   7  15       21.70       18.99      5.12 o
  -1  -3  16        0.48       -0.17      1.45 o
   0  -3  16        2.64        0.85      2.22 o
   1  -3  16       63.65       77.49     12.95 o
  -2  -2  16        7.22        6.79      2.22 o
  -1  -2  16      123.39      119.51      8.24 o
   0  -2  16        0.71        2.91      1.78 o
   1  -2  16        8.22        7.38      2.12 o
   2  -2  16      119.71      122.91      8.40 o
   3  -2  16        0.08        8.31      4.74 o
  -2  -1  16      270.34      278.51     13.17 o
  -1  -1  16       23.94       25.76      5.03 o
   0  -1  16        0.33        0.29      1.30 o
   1  -1  16      534.67      551.12     37.12 o
   2  -1  16        2.12        1.72      1.28 o
   3  -1  16        7.62        2.95      1.67 o
   4  -1  16      169.70      155.44      9.48 o
  -2   0  16      245.91      240.44     11.89 o
  -1   0  16      164.45      172.41      9.56 o
   0   0  16      189.74      198.43      9.70 o
   1   0  16      247.47      229.96     16.47 o
   2   0  16        4.63        8.14      2.50 o
   3   0  16      123.81      143.53      8.78 o
   4   0  16      183.06      184.15     10.21 o
  -2   1  16       16.79       22.11      3.76 o
  -1   1  16       33.18       36.36      4.41 o
   0   1  16      270.65      275.75     11.12 o
   1   1  16        4.97        4.86      2.80 o
   2   1  16       21.06       17.67      3.18 o
   3   1  16        9.99        8.79      2.36 o
   4   1  16       13.79       15.23      2.56 o
   5   1  16        0.87       -1.18      1.36 o
  -2   2  16       54.96       66.91      6.31 o
  -1   2  16      138.68      160.81     12.12 o
   0   2  16        0.12       -2.57      2.57 o
   1   2  16       22.56       27.72      3.86 o
   2   2  16       47.33       44.67      3.94 o
   3   2  16        1.02        3.16      1.25 o
   4   2  16        0.68        5.09      1.76 o
   5   2  16       64.41       75.15      6.60 o
  -1   3  16       32.84       28.05      5.75 o
   0   3  16       15.95       20.83      2.33 o
   1   3  16       11.28       10.80      2.42 o
   2   3  16        4.01        5.79      1.74 o
   3   3  16       14.08       12.94      2.24 o
   4   3  16       92.24       92.01      5.68 o
   5   3  16        0.60        2.97      3.77 o
  -1   4  16       43.78       50.44      7.96 o
   0   4  16      140.65      142.19      7.34 o
   1   4  16        4.59        5.32      1.36 o
   2   4  16        3.53        4.25      2.24 o
   3   4  16       30.13       34.51      3.56 o
   4   4  16       26.45       28.17      3.36 o
   5   4  16       18.85       15.13      3.25 o
  -1   5  16       31.53       32.77      6.27 o
   0   5  16       50.64       53.06      7.82 o
   1   5  16      193.34      197.79      8.32 o
   2   5  16      101.35      104.04      5.96 o
   3   5  16       22.50       13.90      2.73 o
   4   5  16       13.57        9.46      1.75 o
   5   5  16        0.13        0.08      2.56 o
   6   5  16       10.90        7.74      2.98 o
   3   6  16       34.98       37.89      6.54 o
   4   6  16       62.24       53.69      6.32 o
   5   6  16       31.87       33.18      5.99 o
  -1  -2  17       30.97       31.00      4.47 o
   0  -2  17        5.27        8.48      3.50 o
   1  -2  17       38.72       28.75      6.01 o
  -2  -1  17        5.82        6.55      2.57 o
  -1  -1  17       56.23       55.77      5.79 o
   0  -1  17        2.37        4.57      3.43 o
   1  -1  17       31.90       40.40      4.85 o
   2  -1  17       43.47       50.61      7.72 o
  -2   0  17        8.70        3.07      2.61 o
  -1   0  17        5.65        7.43      2.39 o
   0   0  17      115.79      111.48     10.94 o
   1   0  17       21.39       22.96      4.86 o
   2   0  17       62.40       62.41      6.08 o
   3   0  17       67.94       77.30      6.79 o
  -2   1  17       84.68       94.96     10.47 o
  -1   1  17      207.93      207.24     10.74 o
   0   1  17        0.30        6.34      3.63 o
   1   1  17       67.07       70.55      6.34 o
   2   1  17      337.35      344.89     13.87 o
   3   1  17       61.81       60.61      5.96 o
   4   1  17        2.80        2.60      2.02 o
  -2   2  17       77.47       71.53      9.02 o
  -1   2  17        0.75        1.26      2.50 o
   0   2  17       76.17       65.37      5.96 o
   1   2  17       35.06       27.24      4.69 o
   2   2  17       74.60       74.52      5.23 o
   3   2  17      100.71      101.73      6.13 o
   4   2  17      180.28      183.28      8.25 o
   0   3  17       15.76       16.22      2.59 o
   1   3  17       27.02       21.40      2.74 o
   2   3  17       74.98       80.22      5.43 o
   3   3  17       10.05       14.71      2.68 o
   4   3  17        0.96        1.32      1.57 o
   5   3  17       89.01       77.99      8.90 o
  -1   4  17       53.54       51.80      7.70 o
   0   4  17       70.71       71.81      6.21 o
   1   4  17       28.10       27.18      2.78 o
   2   4  17        1.42        4.71      1.64 o
   3   4  17       26.43       26.65      3.26 o
   4   4  17       31.81       40.44      3.90 o
   5   4  17        2.07        1.64      2.16 o
   0   5  17       47.58       42.41      7.35 o
   1   5  17        6.70        6.64      2.97 o
   2   5  17       12.05       14.25      2.68 o
   3   5  17       44.38       37.57      4.60 o
   4   5  17       10.74       10.45      2.21 o
   5   5  17        0.68        0.81      1.47 o
   3   6  17        0.54        0.31      2.21 o
  -1  -1  18        2.08        3.33      2.25 o
   0  -1  18      129.57      107.07     11.78 o
   1  -1  18        3.05        1.18      2.09 o
   0   0  18       16.53       12.69      4.77 o
   1   0  18       19.58       27.37      6.10 o
   1   1  18        3.69       11.74      4.17 o
   1   2  18        0.20        1.09      1.21 o
   2   2  18       32.68       37.34      3.91 o
   3   2  18       14.77       17.03      4.82 o
   4   2  18       14.78       13.12      3.72 o
   0   3  18        7.28        8.89      3.30 o
   1   3  18        0.76        2.22      1.50 o
   2   3  18       76.95       96.16      6.10 o
   3   3  18      106.75      116.47      8.32 o
   4   3  18      135.42      144.37     12.84 o
   1   4  18        1.46       -1.28      1.36 o
   2   4  18       74.33       78.12      6.59 o
   3   4  18        1.11        0.84      2.58 o
   5   4  18      113.56      100.49     10.74 o
   2   5  18       26.44       26.62      3.83 o
   2   0  19       10.59       13.95      4.63 o
 
